# Supplementary material for: A metagenomic DNA sequencing assay that is robust against environmental DNA contamination
Source: Nat Commun. 2022 Jul 21;13:4197. doi: 10.1038/s41467-022-31654-0 (PMC9304412; doi:10.1038/s41467-022-31654-0)
Supplement: Supplementary file 4 — Source Data [file 41467_2022_31654_MOESM4_ESM.zip › Source_Data.xlsx]

## Sheet: Fig_1d
expected_biomass	MPM	preparation_method
154.839	0	SIFT-seq
25.7806	0	SIFT-seq
2.55484	3.05994	SIFT-seq
0.255484	29.1101	SIFT-seq
0.0255484	75.6039	SIFT-seq
0.00255484	119.557	SIFT-seq
240	1.48114	STD
39.96	0	STD
3.96	9.41871	STD
0.396	213.42	STD
0.0396	1099.01	STD
0.00396	4223.83	STD

## Sheet: Fig_1e_f
expected_biomass	MPM	species_name	filt
154.839	557.396	Pseudomonas aeruginosa	unfiltered
154.839	0.675178	Pseudomonas aeruginosa	refiltered
25.7806	2794.06	Pseudomonas aeruginosa	unfiltered
25.7806	0.842409	Pseudomonas aeruginosa	refiltered
2.55484	15538.6	Pseudomonas aeruginosa	unfiltered
2.55484	2.3567	Pseudomonas aeruginosa	refiltered
0.255484	38596.3	Pseudomonas aeruginosa	unfiltered
0.255484	0	Pseudomonas aeruginosa	refiltered
0.0255484	40024.9	Pseudomonas aeruginosa	unfiltered
0.0255484	0	Pseudomonas aeruginosa	refiltered
0.00255484	42381.2	Pseudomonas aeruginosa	unfiltered
0.00255484	0	Pseudomonas aeruginosa	refiltered
154.839	1858.58	Escherichia coli	unfiltered
154.839	704.105	Escherichia coli	refiltered
25.7806	5785.36	Escherichia coli	unfiltered
25.7806	673.242	Escherichia coli	refiltered
2.55484	27995.3	Escherichia coli	unfiltered
2.55484	464.447	Escherichia coli	refiltered
0.255484	65097.4	Escherichia coli	unfiltered
0.255484	39.0105	Escherichia coli	refiltered
0.0255484	70630.8	Escherichia coli	unfiltered
0.0255484	9.12197	Escherichia coli	refiltered
0.00255484	70967.1	Escherichia coli	unfiltered
0.00255484	0	Escherichia coli	refiltered
154.839	986.346	Staphylococcus aureus	unfiltered
154.839	3.62711	Staphylococcus aureus	refiltered
25.7806	4332.67	Staphylococcus aureus	unfiltered
25.7806	13.4665	Staphylococcus aureus	refiltered
2.55484	22903.8	Staphylococcus aureus	unfiltered
2.55484	89.0801	Staphylococcus aureus	refiltered
0.255484	53439.2	Staphylococcus aureus	unfiltered
0.255484	201.246	Staphylococcus aureus	refiltered
0.0255484	60840.1	Staphylococcus aureus	unfiltered
0.0255484	219.62	Staphylococcus aureus	refiltered
0.00255484	58627.5	Staphylococcus aureus	unfiltered
0.00255484	225.211	Staphylococcus aureus	refiltered
154.839	920.669	Enterococcus faecalis	unfiltered
154.839	0.725681	Enterococcus faecalis	refiltered
25.7806	4231.02	Enterococcus faecalis	unfiltered
25.7806	4.20791	Enterococcus faecalis	refiltered
2.55484	22098.4	Enterococcus faecalis	unfiltered
2.55484	24.1502	Enterococcus faecalis	refiltered
0.255484	54330.1	Enterococcus faecalis	unfiltered
0.255484	36.1779	Enterococcus faecalis	refiltered
0.0255484	60377.4	Enterococcus faecalis	unfiltered
0.0255484	25.3421	Enterococcus faecalis	refiltered
0.00255484	59367.7	Enterococcus faecalis	unfiltered
0.00255484	25.9233	Enterococcus faecalis	refiltered
154.839	1072.84	Bacillus subtilis	unfiltered
154.839	0	Bacillus subtilis	refiltered
25.7806	4723.31	Bacillus subtilis	unfiltered
25.7806	2.52482	Bacillus subtilis	refiltered
2.55484	25967.7	Bacillus subtilis	unfiltered
2.55484	6.9947	Bacillus subtilis	refiltered
0.255484	63795.8	Bacillus subtilis	unfiltered
0.255484	16.7842	Bacillus subtilis	refiltered
0.0255484	69615.2	Bacillus subtilis	unfiltered
0.0255484	27.0154	Bacillus subtilis	refiltered
0.00255484	69938.6	Bacillus subtilis	unfiltered
0.00255484	22.4692	Bacillus subtilis	refiltered
154.839	809.433	Lactobacillus fermentum	unfiltered
154.839	0	Lactobacillus fermentum	refiltered
25.7806	3650.95	Lactobacillus fermentum	unfiltered
25.7806	0	Lactobacillus fermentum	refiltered
2.55484	20050.6	Lactobacillus fermentum	unfiltered
2.55484	0	Lactobacillus fermentum	refiltered
0.255484	47684.3	Lactobacillus fermentum	unfiltered
0.255484	0	Lactobacillus fermentum	refiltered
0.0255484	51643.9	Lactobacillus fermentum	unfiltered
0.0255484	0	Lactobacillus fermentum	refiltered
0.00255484	52801.1	Lactobacillus fermentum	unfiltered
0.00255484	0	Lactobacillus fermentum	refiltered
154.839	1031.66	Listeria monocytogenes	unfiltered
154.839	1.45123	Listeria monocytogenes	refiltered
25.7806	4465.91	Listeria monocytogenes	unfiltered
25.7806	4.20855	Listeria monocytogenes	refiltered
2.55484	24025	Listeria monocytogenes	unfiltered
2.55484	30.5292	Listeria monocytogenes	refiltered
0.255484	57878.4	Listeria monocytogenes	unfiltered
0.255484	86.5055	Listeria monocytogenes	refiltered
0.0255484	64574	Listeria monocytogenes	unfiltered
0.0255484	91.156	Listeria monocytogenes	refiltered
0.00255484	63788.3	Listeria monocytogenes	unfiltered
0.00255484	87.3362	Listeria monocytogenes	refiltered
154.839	0	Saccharomyces cerevisiae	unfiltered
154.839	0	Saccharomyces cerevisiae	refiltered
25.7806	0	Saccharomyces cerevisiae	unfiltered
25.7806	0	Saccharomyces cerevisiae	refiltered
2.55484	0	Saccharomyces cerevisiae	unfiltered
2.55484	0	Saccharomyces cerevisiae	refiltered
0.255484	0	Saccharomyces cerevisiae	unfiltered
0.255484	0	Saccharomyces cerevisiae	refiltered
0.0255484	0	Saccharomyces cerevisiae	unfiltered
0.0255484	0	Saccharomyces cerevisiae	refiltered
0.00255484	0	Saccharomyces cerevisiae	unfiltered
0.00255484	0	Saccharomyces cerevisiae	refiltered
154.839	107.327	Cryptococcus neoformans	unfiltered
154.839	0	Cryptococcus neoformans	refiltered
25.7806	485.827	Cryptococcus neoformans	unfiltered
25.7806	1.68299	Cryptococcus neoformans	refiltered
2.55484	2754.76	Cryptococcus neoformans	unfiltered
2.55484	0	Cryptococcus neoformans	refiltered
0.255484	6267.06	Cryptococcus neoformans	unfiltered
0.255484	4.2192	Cryptococcus neoformans	refiltered
0.0255484	7034.5	Cryptococcus neoformans	unfiltered
0.0255484	0	Cryptococcus neoformans	refiltered
0.00255484	6988.36	Cryptococcus neoformans	unfiltered
0.00255484	1.46674	Cryptococcus neoformans	refiltered
154.839	970.616	Salmonella enterica	unfiltered
154.839	3.51895	Salmonella enterica	refiltered
25.7806	4303.15	Salmonella enterica	unfiltered
25.7806	2.62745	Salmonella enterica	refiltered
2.55484	24536.3	Salmonella enterica	unfiltered
2.55484	8.29539	Salmonella enterica	refiltered
0.255484	58536.3	Salmonella enterica	unfiltered
0.255484	6.20765	Salmonella enterica	refiltered
0.0255484	62779	Salmonella enterica	unfiltered
0.0255484	12.447	Salmonella enterica	refiltered
0.00255484	64192.8	Salmonella enterica	unfiltered
0.00255484	8.02427	Salmonella enterica	refiltered

## Sheet: Fig_2a
disease_status	cluster_id	cohort	filt	genus	MPM	genus_name
Positive	3SER	Plasma-COVID19	Filtered	283	0.0163646	Comamonas
Positive	3SER	Plasma-COVID19	Filtered	286	0.0163627	Pseudomonas
Positive	3SER	Plasma-COVID19	Filtered	407	0.0163643	Methylobacterium
Positive	3SER	Plasma-COVID19	Filtered	407	0.0163643	Methylobacterium
Positive	3SER	Plasma-COVID19	Filtered	1716	0.0163607	Corynebacterium
Positive	3SER	Plasma-COVID19	Filtered	40323	0.0327103	Stenotrophomonas
Positive	3SER	Plasma-COVID19	Filtered	48736	0.0163615	Ralstonia
Positive	BR1	Plasma-COVID19	Filtered	237	0.0820655	Flavobacterium
Positive	BR1	Plasma-COVID19	Filtered	286	0.0273525	Pseudomonas
Positive	BR1	Plasma-COVID19	Filtered	469	0.218825	Acinetobacter
Positive	BR1	Plasma-COVID19	Filtered	1279	0.19148	Staphylococcus
Positive	BR1	Plasma-COVID19	Filtered	1301	0.0273511	Streptococcus
Positive	BR1	Plasma-COVID19	Filtered	1578	0.027356	Lactobacillus
Positive	BR1	Plasma-COVID19	Filtered	1743	0.54711	Propionibacterium
Positive	BR1	Plasma-COVID19	Filtered	48736	0.0273558	Ralstonia
Positive	BR1	Plasma-COVID19	Filtered	129337	0.0273512	Geobacillus
Positive	BR2	Plasma-COVID19	Filtered	286	0.026901	Pseudomonas
Positive	BR2	Plasma-COVID19	Filtered	374	0.0342216	Bradyrhizobium
Positive	BR2	Plasma-COVID19	Filtered	469	0.0742185	Acinetobacter
Positive	BR2	Plasma-COVID19	Filtered	1279	0.111342	Staphylococcus
Positive	BR2	Plasma-COVID19	Filtered	1301	0.0382661	Streptococcus
Positive	BR2	Plasma-COVID19	Filtered	1743	0.111323	Propionibacterium
Positive	BR2	Plasma-COVID19	Filtered	12916	0.0371013	Acidovorax
Positive	BR2	Plasma-COVID19	Filtered	40323	0.0927715	Stenotrophomonas
Positive	BR2	Plasma-COVID19	Filtered	48736	0.0742197	Ralstonia
Positive	CFS-BS-P-034	Plasma-IBD	Filtered	469	0.0161792	Acinetobacter
Positive	CFS-BS-P-206WK0	Plasma-IBD	Filtered	286	0.0288273	Pseudomonas
Positive	CFS-BS-P-206WK0	Plasma-IBD	Filtered	469	0.0288408	Acinetobacter
Positive	CFS-BS-P-206WK0	Plasma-IBD	Filtered	1301	0.0213377	Streptococcus
Positive	CFS-BS-P-206WK0	Plasma-IBD	Filtered	1716	0.0432716	Corynebacterium
Positive	CFS-BS-P-206WK0	Plasma-IBD	Filtered	1743	0.0865264	Propionibacterium
Positive	CFS-BS-P-206WK0	Plasma-IBD	Filtered	48736	0.0721038	Ralstonia
Positive	CFS-BS-P-231-2	Plasma-IBD	Filtered	286	0.0705142	Pseudomonas
Positive	CFS-BS-P-231-2	Plasma-IBD	Filtered	469	0.0423067	Acinetobacter
Positive	CFS-BS-P-231-2	Plasma-IBD	Filtered	561	0.0141042	Escherichia
Positive	CFS-BS-P-231-2	Plasma-IBD	Filtered	1279	0.0141054	Staphylococcus
Positive	CFS-BS-P-231-2	Plasma-IBD	Filtered	1301	0.0141024	Streptococcus
Positive	CFS-BS-P-231-2	Plasma-IBD	Filtered	1716	0.0141034	Corynebacterium
Positive	CFS-BS-P-231-2	Plasma-IBD	Filtered	1743	0.0564107	Propionibacterium
Positive	CFS-BS-P-231-2	Plasma-IBD	Filtered	12916	0.0141031	Acidovorax
Positive	CFS-BS-P-231-2	Plasma-IBD	Filtered	40323	0.0141036	Stenotrophomonas
Positive	CFS-BS-P-234WK0	Plasma-IBD	Filtered	286	0.0405783	Pseudomonas
Positive	CFS-BS-P-234WK0	Plasma-IBD	Filtered	338	0.0131354	Xanthomonas
Positive	CFS-BS-P-234WK0	Plasma-IBD	Filtered	469	0.0679838	Acinetobacter
Positive	CFS-BS-P-234WK0	Plasma-IBD	Filtered	1279	0.0254898	Staphylococcus
Positive	CFS-BS-P-234WK0	Plasma-IBD	Filtered	1743	0.076464	Propionibacterium
Positive	CFS-BS-P-234WK0	Plasma-IBD	Filtered	40323	0.0281193	Stenotrophomonas
Positive	CFS-BS-P-234WK0	Plasma-IBD	Filtered	48736	0.012744	Ralstonia
Positive	CFS-BS-P-241WK0	Plasma-IBD	Filtered	1743	0.0339824	Propionibacterium
Positive	CFS-BS-P-241WK0	Plasma-IBD	Filtered	12916	0.0169993	Acidovorax
Positive	CFS-BS-P-263WK0	Plasma-IBD	Filtered	286	0.0183755	Pseudomonas
Positive	CFS-BS-P-263WK0	Plasma-IBD	Filtered	1301	0.0183796	Streptococcus
Positive	CFS-BS-P-266WK0	Plasma-IBD	Filtered	407	0.0181535	Methylobacterium
Positive	CFS-BS-P-266WK0	Plasma-IBD	Filtered	407	0.0181535	Methylobacterium
Positive	CFS-BS-P-266WK0	Plasma-IBD	Filtered	1301	0.018158	Streptococcus
Positive	CFS-BS-P-268WK0	Plasma-IBD	Filtered	237	0.0350338	Flavobacterium
Positive	CFS-BS-P-268WK0	Plasma-IBD	Filtered	283	0.0272926	Comamonas
Positive	CFS-BS-P-268WK0	Plasma-IBD	Filtered	286	0.116608	Pseudomonas
Positive	CFS-BS-P-268WK0	Plasma-IBD	Filtered	374	0.122163	Bradyrhizobium
Positive	CFS-BS-P-268WK0	Plasma-IBD	Filtered	407	0.0175184	Methylobacterium
Positive	CFS-BS-P-268WK0	Plasma-IBD	Filtered	407	0.0175184	Methylobacterium
Positive	CFS-BS-P-268WK0	Plasma-IBD	Filtered	469	0.0175171	Acinetobacter
Positive	CFS-BS-P-268WK0	Plasma-IBD	Filtered	561	0.0190154	Escherichia
Positive	CFS-BS-P-268WK0	Plasma-IBD	Filtered	1301	0.0700652	Streptococcus
Positive	CFS-BS-P-268WK0	Plasma-IBD	Filtered	1350	0.0175175	Enterococcus
Positive	CFS-BS-P-268WK0	Plasma-IBD	Filtered	1716	0.0350364	Corynebacterium
Positive	CFS-BS-P-268WK0	Plasma-IBD	Filtered	1743	0.944339	Propionibacterium
Positive	CFS-BS-P-268WK0	Plasma-IBD	Filtered	32008	0.0175119	Burkholderia
Positive	CFS-BS-P-268WK0	Plasma-IBD	Filtered	40323	0.0350347	Stenotrophomonas
Positive	CFS-BS-P-268WK0	Plasma-IBD	Filtered	106589	0.0175186	Cupriavidus
Positive	CFS-BS-P-282WK0	Plasma-IBD	Filtered	286	0.0206551	Pseudomonas
Positive	CFS-BS-P-282WK0	Plasma-IBD	Filtered	407	0.020654	Methylobacterium
Positive	CFS-BS-P-282WK0	Plasma-IBD	Filtered	407	0.020654	Methylobacterium
Positive	CFS-BS-P-282WK0	Plasma-IBD	Filtered	469	0.0825983	Acinetobacter
Positive	CFS-BS-P-282WK0	Plasma-IBD	Filtered	838	0.0206538	Prevotella
Positive	CFS-BS-P-282WK0	Plasma-IBD	Filtered	1279	0.247848	Staphylococcus
Positive	CFS-BS-P-282WK0	Plasma-IBD	Filtered	1350	0.0206547	Enterococcus
Positive	CFS-BS-P-282WK0	Plasma-IBD	Filtered	1578	0.0206571	Lactobacillus
Positive	CFS-BS-P-282WK0	Plasma-IBD	Filtered	1743	0.0619577	Propionibacterium
Positive	CFS-BS-P-282WK0	Plasma-IBD	Filtered	32008	0.030116	Burkholderia
Positive	CFS-BS-P-282WK0	Plasma-IBD	Filtered	48736	0.0826009	Ralstonia
Positive	CFS-BS-P-306WK0	Plasma-IBD	Filtered	374	0.0250312	Bradyrhizobium
Positive	CFS-BS-P-306WK0	Plasma-IBD	Filtered	48736	0.111789	Ralstonia
Positive	CFS-BS-P-313WK0	Plasma-IBD	Filtered	374	0.0679512	Bradyrhizobium
Positive	CFS-BS-P-313WK0	Plasma-IBD	Filtered	407	0.0169872	Methylobacterium
Positive	CFS-BS-P-313WK0	Plasma-IBD	Filtered	407	0.0169872	Methylobacterium
Positive	CFS-BS-P-313WK0	Plasma-IBD	Filtered	469	0.0509683	Acinetobacter
Positive	CFS-BS-P-313WK0	Plasma-IBD	Filtered	561	0.0169861	Escherichia
Positive	CFS-BS-P-313WK0	Plasma-IBD	Filtered	1279	0.0339724	Staphylococcus
Positive	CFS-BS-P-313WK0	Plasma-IBD	Filtered	1301	0.0339834	Streptococcus
Positive	CFS-BS-P-313WK0	Plasma-IBD	Filtered	1350	0.016987	Enterococcus
Positive	CFS-BS-P-313WK0	Plasma-IBD	Filtered	1743	0.0679345	Propionibacterium
Positive	CFS-BS-P-313WK0	Plasma-IBD	Filtered	12916	0.0339738	Acidovorax
Positive	CFS-BS-P-313WK0	Plasma-IBD	Filtered	40323	0.0169874	Stenotrophomonas
Positive	CFS-BS-P-318WK0	Plasma-IBD	Filtered	237	0.0208997	Flavobacterium
Positive	CFS-BS-P-318WK0	Plasma-IBD	Filtered	374	0.0209027	Bradyrhizobium
Positive	CFS-BS-P-318WK0	Plasma-IBD	Filtered	407	0.0209013	Methylobacterium
Positive	CFS-BS-P-318WK0	Plasma-IBD	Filtered	407	0.0209013	Methylobacterium
Positive	CFS-BS-P-318WK0	Plasma-IBD	Filtered	469	0.0209011	Acinetobacter
Positive	CFS-BS-P-318WK0	Plasma-IBD	Filtered	1279	0.020904	Staphylococcus
Positive	CFS-BS-P-318WK0	Plasma-IBD	Filtered	1301	0.020902	Streptococcus
Positive	CFS-BS-P-318WK0	Plasma-IBD	Filtered	1350	0.0209029	Enterococcus
Positive	CFS-BS-P-318WK0	Plasma-IBD	Filtered	1743	0.0835878	Propionibacterium
Positive	CFS-BS-P-318WK0	Plasma-IBD	Filtered	40323	0.0208996	Stenotrophomonas
Positive	CFS-BS-P-318WK0	Plasma-IBD	Filtered	48736	0.0209005	Ralstonia
Positive	CFS-BS-P-319WK0	Plasma-IBD	Filtered	286	0.024736	Pseudomonas
Positive	CFS-BS-P-319WK0	Plasma-IBD	Filtered	469	0.0175177	Acinetobacter
Positive	CFS-BS-P-319WK0	Plasma-IBD	Filtered	1350	0.0175182	Enterococcus
Positive	CFS-BS-P-319WK0	Plasma-IBD	Filtered	1578	0.0175168	Lactobacillus
Positive	CFS-BS-P-319WK0	Plasma-IBD	Filtered	1716	0.0175173	Corynebacterium
Positive	CFS-BS-P-321WK0	Plasma-IBD	Filtered	1350	0.029655	Enterococcus
Positive	CFS-BS-P-321WK0	Plasma-IBD	Filtered	1716	0.0296514	Corynebacterium
Positive	CFS-BS-P-323WK0	Plasma-IBD	Filtered	374	0.0179327	Bradyrhizobium
Positive	CFS-BS-P-323WK0	Plasma-IBD	Filtered	1350	0.035855	Enterococcus
Positive	CFS-BS-P-328WK0	Plasma-IBD	Filtered	286	0.0168107	Pseudomonas
Positive	CFS-BS-P-328WK0	Plasma-IBD	Filtered	374	0.0242503	Bradyrhizobium
Positive	CFS-BS-P-328WK0	Plasma-IBD	Filtered	469	0.0336223	Acinetobacter
Positive	CFS-BS-P-328WK0	Plasma-IBD	Filtered	561	0.0166317	Escherichia
Positive	CFS-BS-P-328WK0	Plasma-IBD	Filtered	1279	0.100855	Staphylococcus
Positive	CFS-BS-P-328WK0	Plasma-IBD	Filtered	1301	0.0504346	Streptococcus
Positive	CFS-BS-P-328WK0	Plasma-IBD	Filtered	1743	0.218495	Propionibacterium
Positive	CFS-BS-P-328WK0	Plasma-IBD	Filtered	12916	0.0504439	Acidovorax
Positive	CFS-BS-P-336WK0	Plasma-IBD	Filtered	469	0.0216265	Acinetobacter
Positive	CFS-BS-P-336WK0	Plasma-IBD	Filtered	12916	0.021627	Acidovorax
Positive	CFS-BS-P-csc-024w0	Plasma-IBD	Filtered	286	0.0377343	Pseudomonas
Positive	CFS-BS-P-csc-024w0	Plasma-IBD	Filtered	469	0.0943384	Acinetobacter
Positive	CFS-BS-P-csc-024w0	Plasma-IBD	Filtered	1279	0.0566183	Staphylococcus
Positive	CFS-BS-P-csc-024w0	Plasma-IBD	Filtered	1350	0.037731	Enterococcus
Positive	CFS-BS-P-csc-024w0	Plasma-IBD	Filtered	1743	0.0188671	Propionibacterium
Positive	CFS-BS-P-CSC032	Plasma-IBD	Filtered	222	0.0163497	Achromobacter
Positive	CFS-BS-P-CSC032	Plasma-IBD	Filtered	338	0.0163495	Xanthomonas
Positive	CFS-BS-P-CSC032	Plasma-IBD	Filtered	469	0.0163496	Acinetobacter
Positive	CFS-BS-P-CSC032	Plasma-IBD	Filtered	1743	0.0163544	Propionibacterium
Positive	CFS-BS-P-CSC033	Plasma-IBD	Filtered	237	0.0185626	Flavobacterium
Positive	CFS-BS-P-CSC033	Plasma-IBD	Filtered	374	0.0185555	Bradyrhizobium
Positive	CFS-BS-P-CSC033	Plasma-IBD	Filtered	469	0.0185538	Acinetobacter
Positive	CFS-BS-P-CSC033	Plasma-IBD	Filtered	1279	0.0556523	Staphylococcus
Positive	CFS-BS-P-CSC033	Plasma-IBD	Filtered	1301	0.0251606	Streptococcus
Positive	CFS-BS-P-CSC033	Plasma-IBD	Filtered	12916	0.0269549	Acidovorax
Positive	CFS-BS-P-CSC033	Plasma-IBD	Filtered	48736	0.241217	Ralstonia
Positive	CFS-BS-P-IP17039	Plasma-COVID19	Filtered	32008	0.018288	Burkholderia
Positive	CFS-BS-P-IP17090	Plasma-COVID19	Filtered	286	0.0638281	Pseudomonas
Positive	CFS-BS-P-IP17090	Plasma-COVID19	Filtered	407	0.0773284	Methylobacterium
Positive	CFS-BS-P-IP17090	Plasma-COVID19	Filtered	407	0.0773284	Methylobacterium
Positive	CFS-BS-P-IP17090	Plasma-COVID19	Filtered	469	0.0638181	Acinetobacter
Positive	CFS-BS-P-IP17090	Plasma-COVID19	Filtered	1279	0.191424	Staphylococcus
Positive	CFS-BS-P-IP17090	Plasma-COVID19	Filtered	1301	0.0944781	Streptococcus
Positive	CFS-BS-P-IP17090	Plasma-COVID19	Filtered	1350	0.0638196	Enterococcus
Positive	CFS-BS-P-IP17090	Plasma-COVID19	Filtered	48736	0.0638166	Ralstonia
Positive	CFS-BS-P-IP17102	Plasma-COVID19	Filtered	469	0.0385704	Acinetobacter
Positive	CFS-BS-P-IP17102	Plasma-COVID19	Filtered	1279	0.0578542	Staphylococcus
Positive	CFS-BS-P-IP17102	Plasma-COVID19	Filtered	1301	0.0385726	Streptococcus
Positive	CFS-BS-P-IP17102	Plasma-COVID19	Filtered	1350	0.0385773	Enterococcus
Positive	CFS-BS-P-IP17102	Plasma-COVID19	Filtered	12916	0.0470641	Acidovorax
Positive	CFS-BS-P-IP17102	Plasma-COVID19	Filtered	129337	0.0192848	Geobacillus
Positive	CFS-BS-P-IP17119	Plasma-COVID19	Filtered	283	0.0157353	Comamonas
Positive	CFS-BS-P-IP17119	Plasma-COVID19	Filtered	286	0.00990175	Pseudomonas
Positive	CFS-BS-P-IP17119	Plasma-COVID19	Filtered	338	0.0057611	Xanthomonas
Positive	CFS-BS-P-IP17119	Plasma-COVID19	Filtered	374	0.0140902	Bradyrhizobium
Positive	CFS-BS-P-IP17119	Plasma-COVID19	Filtered	469	0.0164822	Acinetobacter
Positive	CFS-BS-P-IP17119	Plasma-COVID19	Filtered	1279	0.00495124	Staphylococcus
Positive	CFS-BS-P-IP17119	Plasma-COVID19	Filtered	1350	0.00990431	Enterococcus
Positive	CFS-BS-P-IP17119	Plasma-COVID19	Filtered	1743	0.0445449	Propionibacterium
Positive	CFS-BS-P-IP17119	Plasma-COVID19	Filtered	12916	0.00529836	Acidovorax
Positive	CFS-BS-P-IP17119	Plasma-COVID19	Filtered	32008	0.00495101	Burkholderia
Positive	CFS-BS-P-IP17119	Plasma-COVID19	Filtered	106589	0.0066337	Cupriavidus
Positive	CFS-BS-P-IP17152	Plasma-COVID19	Filtered	286	0.0148356	Pseudomonas
Positive	CFS-BS-P-IP17152	Plasma-COVID19	Filtered	469	0.029673	Acinetobacter
Positive	CFS-BS-P-IP17152	Plasma-COVID19	Filtered	561	0.0148384	Escherichia
Positive	CFS-BS-P-IP17152	Plasma-COVID19	Filtered	1279	0.0148375	Staphylococcus
Positive	CFS-BS-P-IP17152	Plasma-COVID19	Filtered	1301	0.0148382	Streptococcus
Positive	CFS-BS-P-IP17152	Plasma-COVID19	Filtered	1743	0.0148367	Propionibacterium
Positive	CFS-BS-P-IP17152	Plasma-COVID19	Filtered	12916	0.0201348	Acidovorax
Positive	CFS-BS-P-IP17152	Plasma-COVID19	Filtered	32008	0.014842	Burkholderia
Positive	CFS-BS-P-IP17152	Plasma-COVID19	Filtered	106589	0.0148355	Cupriavidus
Positive	CFS-BS-P-IP17163	Plasma-COVID19	Filtered	237	0.0175087	Flavobacterium
Positive	CFS-BS-P-IP17163	Plasma-COVID19	Filtered	1743	0.0700208	Propionibacterium
Positive	CFS-BS-P-IP17163	Plasma-COVID19	Filtered	12916	0.0350152	Acidovorax
Positive	CFS-BS-P-IP17163	Plasma-COVID19	Filtered	106589	0.0175072	Cupriavidus
Positive	CFS-BS-P-SMART089-2-WK14	Plasma-IBD	Filtered	88	0.0234826	Leptothrix
Positive	CFS-BS-P-SMART089-2-WK14	Plasma-IBD	Filtered	237	0.0227553	Flavobacterium
Positive	CFS-BS-P-SMART089-2-WK14	Plasma-IBD	Filtered	283	0.0632403	Comamonas
Positive	CFS-BS-P-SMART089-2-WK14	Plasma-IBD	Filtered	286	0.30471	Pseudomonas
Positive	CFS-BS-P-SMART089-2-WK14	Plasma-IBD	Filtered	407	0.0227552	Methylobacterium
Positive	CFS-BS-P-SMART089-2-WK14	Plasma-IBD	Filtered	407	0.0227552	Methylobacterium
Positive	CFS-BS-P-SMART089-2-WK14	Plasma-IBD	Filtered	469	0.301237	Acinetobacter
Positive	CFS-BS-P-SMART089-2-WK14	Plasma-IBD	Filtered	561	0.0227553	Escherichia
Positive	CFS-BS-P-SMART089-2-WK14	Plasma-IBD	Filtered	1279	0.341367	Staphylococcus
Positive	CFS-BS-P-SMART089-2-WK14	Plasma-IBD	Filtered	1301	0.105871	Streptococcus
Positive	CFS-BS-P-SMART089-2-WK14	Plasma-IBD	Filtered	1716	0.0455099	Corynebacterium
Positive	CFS-BS-P-SMART089-2-WK14	Plasma-IBD	Filtered	1743	1.04688	Propionibacterium
Positive	CFS-BS-P-SMART089-2-WK14	Plasma-IBD	Filtered	12916	0.348047	Acidovorax
Positive	CFS-BS-P-SMART089-2-WK14	Plasma-IBD	Filtered	32008	0.0845583	Burkholderia
Positive	CFS-BS-P-SMART089-2-WK14	Plasma-IBD	Filtered	129337	0.0227583	Geobacillus
Positive	CFS-BS-P-SMART089WK0	Plasma-IBD	Filtered	237	0.0178138	Flavobacterium
Positive	CFS-BS-P-SMART089WK0	Plasma-IBD	Filtered	283	0.0199655	Comamonas
Positive	CFS-BS-P-SMART089WK0	Plasma-IBD	Filtered	286	0.131763	Pseudomonas
Positive	CFS-BS-P-SMART089WK0	Plasma-IBD	Filtered	338	0.0519623	Xanthomonas
Positive	CFS-BS-P-SMART089WK0	Plasma-IBD	Filtered	407	0.017822	Methylobacterium
Positive	CFS-BS-P-SMART089WK0	Plasma-IBD	Filtered	407	0.017822	Methylobacterium
Positive	CFS-BS-P-SMART089WK0	Plasma-IBD	Filtered	469	0.0534402	Acinetobacter
Positive	CFS-BS-P-SMART089WK0	Plasma-IBD	Filtered	838	0.0178171	Prevotella
Positive	CFS-BS-P-SMART089WK0	Plasma-IBD	Filtered	1279	0.106869	Staphylococcus
Positive	CFS-BS-P-SMART089WK0	Plasma-IBD	Filtered	1301	0.08907	Streptococcus
Positive	CFS-BS-P-SMART089WK0	Plasma-IBD	Filtered	1716	0.0966785	Corynebacterium
Positive	CFS-BS-P-SMART089WK0	Plasma-IBD	Filtered	1743	0.24938	Propionibacterium
Positive	CFS-BS-P-SMART089WK0	Plasma-IBD	Filtered	12916	0.112286	Acidovorax
Positive	CFS-BS-P-SMART089WK0	Plasma-IBD	Filtered	129337	0.0219117	Geobacillus
Positive	CFS-BS-P-SMART155w0	Plasma-IBD	Filtered	469	0.0467386	Acinetobacter
Positive	CFS-BS-P-SMART155w0	Plasma-IBD	Filtered	561	0.0467497	Escherichia
Positive	CFS-BS-P-SMART208-2-WK14	Plasma-IBD	Filtered	237	0.0395672	Flavobacterium
Positive	CFS-BS-P-SMART208-2-WK14	Plasma-IBD	Filtered	283	0.0197836	Comamonas
Positive	CFS-BS-P-SMART208-2-WK14	Plasma-IBD	Filtered	374	0.0395609	Bradyrhizobium
Positive	CFS-BS-P-SMART208-2-WK14	Plasma-IBD	Filtered	407	0.059364	Methylobacterium
Positive	CFS-BS-P-SMART208-2-WK14	Plasma-IBD	Filtered	407	0.059364	Methylobacterium
Positive	CFS-BS-P-SMART208-2-WK14	Plasma-IBD	Filtered	469	0.0395735	Acinetobacter
Positive	CFS-BS-P-SMART208-2-WK14	Plasma-IBD	Filtered	1279	0.447974	Staphylococcus
Positive	CFS-BS-P-SMART208-2-WK14	Plasma-IBD	Filtered	1301	0.0609095	Streptococcus
Positive	CFS-BS-P-SMART208-2-WK14	Plasma-IBD	Filtered	1743	0.0395769	Propionibacterium
Positive	CFS-BS-P-SMART208-2-WK14	Plasma-IBD	Filtered	12916	0.0197837	Acidovorax
Positive	CFS-BS-P-SMART208-2-WK14	Plasma-IBD	Filtered	32008	0.019784	Burkholderia
Positive	CFS-BS-P-SMART208-2-WK14	Plasma-IBD	Filtered	40323	0.0593644	Stenotrophomonas
Positive	CFS-BS-P-SMART208WK0	Plasma-IBD	Filtered	469	0.162836	Acinetobacter
Positive	CFS-BS-P-SMART208WK0	Plasma-IBD	Filtered	1279	0.0813816	Staphylococcus
Positive	CFS-BS-P-SMART208WK0	Plasma-IBD	Filtered	1743	0.122082	Propionibacterium
Positive	CFS-BS-P-SMART208WK0	Plasma-IBD	Filtered	12916	0.198603	Acidovorax
Positive	CFS-BS-P-SMART227-2-WK8	Plasma-IBD	Filtered	286	0.107687	Pseudomonas
Positive	CFS-BS-P-SMART227-2-WK8	Plasma-IBD	Filtered	407	0.048953	Methylobacterium
Positive	CFS-BS-P-SMART227-2-WK8	Plasma-IBD	Filtered	407	0.048953	Methylobacterium
Positive	CFS-BS-P-SMART227-2-WK8	Plasma-IBD	Filtered	469	0.0541287	Acinetobacter
Positive	CFS-BS-P-SMART227-2-WK8	Plasma-IBD	Filtered	1279	0.410843	Staphylococcus
Positive	CFS-BS-P-SMART227-2-WK8	Plasma-IBD	Filtered	1301	0.0852875	Streptococcus
Positive	CFS-BS-P-SMART227-2-WK8	Plasma-IBD	Filtered	1578	0.0255171	Lactobacillus
Positive	CFS-BS-P-SMART227-2-WK8	Plasma-IBD	Filtered	1743	2.07961	Propionibacterium
Positive	CFS-BS-P-SMART227-2-WK8	Plasma-IBD	Filtered	12916	0.0839053	Acidovorax
Positive	CFS-BS-P-SMART227-2-WK8	Plasma-IBD	Filtered	40323	0.122311	Stenotrophomonas
Positive	CFS-BS-P-SMART227-2-WK8	Plasma-IBD	Filtered	48736	0.0247637	Ralstonia
Positive	CFS-BS-P-SMART227WK0	Plasma-IBD	Filtered	283	0.0594761	Comamonas
Positive	CFS-BS-P-SMART227WK0	Plasma-IBD	Filtered	286	0.0204592	Pseudomonas
Positive	CFS-BS-P-SMART227WK0	Plasma-IBD	Filtered	374	0.0801432	Bradyrhizobium
Positive	CFS-BS-P-SMART227WK0	Plasma-IBD	Filtered	407	0.040081	Methylobacterium
Positive	CFS-BS-P-SMART227WK0	Plasma-IBD	Filtered	407	0.040081	Methylobacterium
Positive	CFS-BS-P-SMART227WK0	Plasma-IBD	Filtered	469	0.12669	Acinetobacter
Positive	CFS-BS-P-SMART227WK0	Plasma-IBD	Filtered	838	0.0200348	Prevotella
Positive	CFS-BS-P-SMART227WK0	Plasma-IBD	Filtered	1279	0.0801508	Staphylococcus
Positive	CFS-BS-P-SMART227WK0	Plasma-IBD	Filtered	1301	0.029489	Streptococcus
Positive	CFS-BS-P-SMART227WK0	Plasma-IBD	Filtered	1716	0.0400686	Corynebacterium
Positive	CFS-BS-P-SMART227WK0	Plasma-IBD	Filtered	1743	0.140221	Propionibacterium
Positive	CFS-BS-P-SMART227WK0	Plasma-IBD	Filtered	12916	0.241097	Acidovorax
Positive	CFS-BS-P-SMART227WK0	Plasma-IBD	Filtered	40323	0.138539	Stenotrophomonas
Positive	CFS-BS-P-SMART227WK0	Plasma-IBD	Filtered	48736	0.154126	Ralstonia
Positive	CFS-BS-P-SMART240WK0	Plasma-IBD	Filtered	283	0.0566327	Comamonas
Positive	CFS-BS-P-SMART240WK0	Plasma-IBD	Filtered	286	0.038621	Pseudomonas
Positive	CFS-BS-P-SMART240WK0	Plasma-IBD	Filtered	407	0.0579263	Methylobacterium
Positive	CFS-BS-P-SMART240WK0	Plasma-IBD	Filtered	407	0.0579263	Methylobacterium
Positive	CFS-BS-P-SMART240WK0	Plasma-IBD	Filtered	469	0.0965423	Acinetobacter
Positive	CFS-BS-P-SMART240WK0	Plasma-IBD	Filtered	561	0.0193112	Escherichia
Positive	CFS-BS-P-SMART240WK0	Plasma-IBD	Filtered	1279	0.0193107	Staphylococcus
Positive	CFS-BS-P-SMART240WK0	Plasma-IBD	Filtered	1301	0.0193099	Streptococcus
Positive	CFS-BS-P-SMART240WK0	Plasma-IBD	Filtered	1743	0.0965612	Propionibacterium
Positive	CFS-BS-P-SMART240WK0	Plasma-IBD	Filtered	12916	0.0586407	Acidovorax
Positive	CFS-BS-P-SMART240WK0	Plasma-IBD	Filtered	40323	0.0965403	Stenotrophomonas
Positive	CFS-BS-P-SMART240WK0	Plasma-IBD	Filtered	48736	0.290096	Ralstonia
Positive	CFS-BS-P-SMART242-2-6MO	Plasma-IBD	Filtered	237	0.0591359	Flavobacterium
Positive	CFS-BS-P-SMART242-2-6MO	Plasma-IBD	Filtered	286	0.118259	Pseudomonas
Positive	CFS-BS-P-SMART242-2-6MO	Plasma-IBD	Filtered	374	0.0702652	Bradyrhizobium
Positive	CFS-BS-P-SMART242-2-6MO	Plasma-IBD	Filtered	407	0.0591273	Methylobacterium
Positive	CFS-BS-P-SMART242-2-6MO	Plasma-IBD	Filtered	407	0.0591273	Methylobacterium
Positive	CFS-BS-P-SMART242-2-6MO	Plasma-IBD	Filtered	469	0.0295687	Acinetobacter
Positive	CFS-BS-P-SMART242-2-6MO	Plasma-IBD	Filtered	838	0.07837	Prevotella
Positive	CFS-BS-P-SMART242-2-6MO	Plasma-IBD	Filtered	1279	0.463156	Staphylococcus
Positive	CFS-BS-P-SMART242-2-6MO	Plasma-IBD	Filtered	1301	0.0295666	Streptococcus
Positive	CFS-BS-P-SMART242-2-6MO	Plasma-IBD	Filtered	1578	0.0591327	Lactobacillus
Positive	CFS-BS-P-SMART242-2-6MO	Plasma-IBD	Filtered	1716	0.0591338	Corynebacterium
Positive	CFS-BS-P-SMART242-2-6MO	Plasma-IBD	Filtered	1743	0.768531	Propionibacterium
Positive	CFS-BS-P-SMART242-2-6MO	Plasma-IBD	Filtered	40323	0.118278	Stenotrophomonas
Positive	CFS-BS-P-SMART242-2-6MO	Plasma-IBD	Filtered	48736	0.038755	Ralstonia
Positive	CFS-BS-P-SMART242-2-6MO	Plasma-IBD	Filtered	129337	0.0295624	Geobacillus
Positive	CFS-BS-P-SMART242WK0	Plasma-IBD	Filtered	237	0.0192122	Flavobacterium
Positive	CFS-BS-P-SMART242WK0	Plasma-IBD	Filtered	286	0.0384303	Pseudomonas
Positive	CFS-BS-P-SMART242WK0	Plasma-IBD	Filtered	374	0.0229195	Bradyrhizobium
Positive	CFS-BS-P-SMART242WK0	Plasma-IBD	Filtered	407	0.0731832	Methylobacterium
Positive	CFS-BS-P-SMART242WK0	Plasma-IBD	Filtered	407	0.0731832	Methylobacterium
Positive	CFS-BS-P-SMART242WK0	Plasma-IBD	Filtered	469	0.185995	Acinetobacter
Positive	CFS-BS-P-SMART242WK0	Plasma-IBD	Filtered	838	0.0192157	Prevotella
Positive	CFS-BS-P-SMART242WK0	Plasma-IBD	Filtered	1279	0.0960792	Staphylococcus
Positive	CFS-BS-P-SMART242WK0	Plasma-IBD	Filtered	1301	0.0960891	Streptococcus
Positive	CFS-BS-P-SMART242WK0	Plasma-IBD	Filtered	1578	0.0192166	Lactobacillus
Positive	CFS-BS-P-SMART242WK0	Plasma-IBD	Filtered	1716	0.0192181	Corynebacterium
Positive	CFS-BS-P-SMART242WK0	Plasma-IBD	Filtered	1743	0.345925	Propionibacterium
Positive	CFS-BS-P-SMART242WK0	Plasma-IBD	Filtered	12916	0.0629127	Acidovorax
Positive	CFS-BS-P-SMART242WK0	Plasma-IBD	Filtered	40323	0.111272	Stenotrophomonas
Positive	CFS-BS-P-SMART242WK0	Plasma-IBD	Filtered	48736	0.144954	Ralstonia
Positive	CFS-BS-P-SMART242WK0	Plasma-IBD	Filtered	106589	0.022713	Cupriavidus
Positive	CFS-BS-P-SMART246-2-WK8	Plasma-IBD	Filtered	286	0.072773	Pseudomonas
Positive	CFS-BS-P-SMART246-2-WK8	Plasma-IBD	Filtered	374	0.107274	Bradyrhizobium
Positive	CFS-BS-P-SMART246-2-WK8	Plasma-IBD	Filtered	407	0.0649536	Methylobacterium
Positive	CFS-BS-P-SMART246-2-WK8	Plasma-IBD	Filtered	407	0.0649536	Methylobacterium
Positive	CFS-BS-P-SMART246-2-WK8	Plasma-IBD	Filtered	838	0.0214182	Prevotella
Positive	CFS-BS-P-SMART246-2-WK8	Plasma-IBD	Filtered	1279	0.192759	Staphylococcus
Positive	CFS-BS-P-SMART246-2-WK8	Plasma-IBD	Filtered	1301	0.128511	Streptococcus
Positive	CFS-BS-P-SMART246-2-WK8	Plasma-IBD	Filtered	1716	0.0214176	Corynebacterium
Positive	CFS-BS-P-SMART246-2-WK8	Plasma-IBD	Filtered	1743	1.00649	Propionibacterium
Positive	CFS-BS-P-SMART246-2-WK8	Plasma-IBD	Filtered	40323	0.0216561	Stenotrophomonas
Positive	CFS-BS-P-SMART246-2-WK8	Plasma-IBD	Filtered	48736	0.366873	Ralstonia
Positive	CFS-BS-P-SMART257WK0	Plasma-IBD	Filtered	1279	0.00985169	Staphylococcus
Positive	CFS-BS-P-SMART257WK0	Plasma-IBD	Filtered	1350	0.00985187	Enterococcus
Positive	CFS-BS-P-SMART261-2-WK16	Plasma-IBD	Filtered	286	0.0231776	Pseudomonas
Positive	CFS-BS-P-SMART261-2-WK16	Plasma-IBD	Filtered	338	0.0578946	Xanthomonas
Positive	CFS-BS-P-SMART261-2-WK16	Plasma-IBD	Filtered	1279	0.115893	Staphylococcus
Positive	CFS-BS-P-SMART261-2-WK16	Plasma-IBD	Filtered	1301	0.0231851	Streptococcus
Positive	CFS-BS-P-SMART261-2-WK16	Plasma-IBD	Filtered	1743	0.11588	Propionibacterium
Positive	CFS-BS-P-SMART261-2-WK16	Plasma-IBD	Filtered	40323	0.0926897	Stenotrophomonas
Positive	CFS-BS-P-SMART261WK0	Plasma-IBD	Filtered	237	0.0200524	Flavobacterium
Positive	CFS-BS-P-SMART261WK0	Plasma-IBD	Filtered	286	0.0200556	Pseudomonas
Positive	CFS-BS-P-SMART261WK0	Plasma-IBD	Filtered	338	0.0227314	Xanthomonas
Positive	CFS-BS-P-SMART261WK0	Plasma-IBD	Filtered	469	0.132754	Acinetobacter
Positive	CFS-BS-P-SMART261WK0	Plasma-IBD	Filtered	1279	0.140388	Staphylococcus
Positive	CFS-BS-P-SMART261WK0	Plasma-IBD	Filtered	1301	0.02005	Streptococcus
Positive	CFS-BS-P-SMART261WK0	Plasma-IBD	Filtered	1743	0.100275	Propionibacterium
Positive	CFS-BS-P-SMART261WK0	Plasma-IBD	Filtered	12916	0.138677	Acidovorax
Positive	CFS-BS-P-SMART261WK0	Plasma-IBD	Filtered	32008	0.0200479	Burkholderia
Positive	CFS-BS-P-SMART261WK0	Plasma-IBD	Filtered	40323	0.0802439	Stenotrophomonas
Positive	CFS-BS-P-SMART261WK0	Plasma-IBD	Filtered	48736	0.0625462	Ralstonia
Positive	CFS-BS-P-SMART261WK0	Plasma-IBD	Filtered	129337	0.0200545	Geobacillus
Positive	CFS-BS-P-SMART262WK0	Plasma-IBD	Filtered	237	0.0509966	Flavobacterium
Positive	CFS-BS-P-SMART265WK0	Plasma-IBD	Filtered	237	0.0271987	Flavobacterium
Positive	CFS-BS-P-SMART265WK0	Plasma-IBD	Filtered	283	0.0637841	Comamonas
Positive	CFS-BS-P-SMART265WK0	Plasma-IBD	Filtered	286	0.09205	Pseudomonas
Positive	CFS-BS-P-SMART265WK0	Plasma-IBD	Filtered	338	0.0700955	Xanthomonas
Positive	CFS-BS-P-SMART265WK0	Plasma-IBD	Filtered	469	0.163208	Acinetobacter
Positive	CFS-BS-P-SMART265WK0	Plasma-IBD	Filtered	838	0.0815838	Prevotella
Positive	CFS-BS-P-SMART265WK0	Plasma-IBD	Filtered	1279	0.353537	Staphylococcus
Positive	CFS-BS-P-SMART265WK0	Plasma-IBD	Filtered	1301	0.081598	Streptococcus
Positive	CFS-BS-P-SMART265WK0	Plasma-IBD	Filtered	1716	0.054398	Corynebacterium
Positive	CFS-BS-P-SMART265WK0	Plasma-IBD	Filtered	1743	0.761618	Propionibacterium
Positive	CFS-BS-P-SMART265WK0	Plasma-IBD	Filtered	12916	0.192236	Acidovorax
Positive	CFS-BS-P-SMART265WK0	Plasma-IBD	Filtered	32008	0.132668	Burkholderia
Positive	CFS-BS-P-SMART271WK0	Plasma-IBD	Filtered	88	0.0275309	Leptothrix
Positive	CFS-BS-P-SMART271WK0	Plasma-IBD	Filtered	286	0.0275345	Pseudomonas
Positive	CFS-BS-P-SMART271WK0	Plasma-IBD	Filtered	407	0.0275286	Methylobacterium
Positive	CFS-BS-P-SMART271WK0	Plasma-IBD	Filtered	407	0.0275286	Methylobacterium
Positive	CFS-BS-P-SMART271WK0	Plasma-IBD	Filtered	1279	0.0397227	Staphylococcus
Positive	CFS-BS-P-SMART274-2-WK8	Plasma-IBD	Filtered	88	0.0317896	Leptothrix
Positive	CFS-BS-P-SMART274-2-WK8	Plasma-IBD	Filtered	222	0.029563	Achromobacter
Positive	CFS-BS-P-SMART274-2-WK8	Plasma-IBD	Filtered	283	0.0394864	Comamonas
Positive	CFS-BS-P-SMART274-2-WK8	Plasma-IBD	Filtered	286	0.315932	Pseudomonas
Positive	CFS-BS-P-SMART274-2-WK8	Plasma-IBD	Filtered	374	0.12881	Bradyrhizobium
Positive	CFS-BS-P-SMART274-2-WK8	Plasma-IBD	Filtered	407	0.0483847	Methylobacterium
Positive	CFS-BS-P-SMART274-2-WK8	Plasma-IBD	Filtered	407	0.0483847	Methylobacterium
Positive	CFS-BS-P-SMART274-2-WK8	Plasma-IBD	Filtered	469	0.290426	Acinetobacter
Positive	CFS-BS-P-SMART274-2-WK8	Plasma-IBD	Filtered	1279	0.853662	Staphylococcus
Positive	CFS-BS-P-SMART274-2-WK8	Plasma-IBD	Filtered	1301	0.253827	Streptococcus
Positive	CFS-BS-P-SMART274-2-WK8	Plasma-IBD	Filtered	1350	0.0223487	Enterococcus
Positive	CFS-BS-P-SMART274-2-WK8	Plasma-IBD	Filtered	1578	0.0446877	Lactobacillus
Positive	CFS-BS-P-SMART274-2-WK8	Plasma-IBD	Filtered	1716	0.0721971	Corynebacterium
Positive	CFS-BS-P-SMART274-2-WK8	Plasma-IBD	Filtered	1743	0.871171	Propionibacterium
Positive	CFS-BS-P-SMART274-2-WK8	Plasma-IBD	Filtered	12916	0.149395	Acidovorax
Positive	CFS-BS-P-SMART274-2-WK8	Plasma-IBD	Filtered	40323	0.0406535	Stenotrophomonas
Positive	CFS-BS-P-SMART274-2-WK8	Plasma-IBD	Filtered	129337	0.0223485	Geobacillus
Positive	CFS-BS-P-SMART274WK0	Plasma-IBD	Filtered	283	0.0588255	Comamonas
Positive	CFS-BS-P-SMART274WK0	Plasma-IBD	Filtered	286	0.126604	Pseudomonas
Positive	CFS-BS-P-SMART274WK0	Plasma-IBD	Filtered	374	0.0243118	Bradyrhizobium
Positive	CFS-BS-P-SMART274WK0	Plasma-IBD	Filtered	407	0.0243103	Methylobacterium
Positive	CFS-BS-P-SMART274WK0	Plasma-IBD	Filtered	407	0.0243103	Methylobacterium
Positive	CFS-BS-P-SMART274WK0	Plasma-IBD	Filtered	469	0.194475	Acinetobacter
Positive	CFS-BS-P-SMART274WK0	Plasma-IBD	Filtered	838	0.0243109	Prevotella
Positive	CFS-BS-P-SMART274WK0	Plasma-IBD	Filtered	1279	0.181237	Staphylococcus
Positive	CFS-BS-P-SMART274WK0	Plasma-IBD	Filtered	1301	0.0243111	Streptococcus
Positive	CFS-BS-P-SMART274WK0	Plasma-IBD	Filtered	1350	0.051957	Enterococcus
Positive	CFS-BS-P-SMART274WK0	Plasma-IBD	Filtered	1578	0.0243116	Lactobacillus
Positive	CFS-BS-P-SMART274WK0	Plasma-IBD	Filtered	1716	0.0243091	Corynebacterium
Positive	CFS-BS-P-SMART274WK0	Plasma-IBD	Filtered	1743	0.607802	Propionibacterium
Positive	CFS-BS-P-SMART274WK0	Plasma-IBD	Filtered	12916	0.137834	Acidovorax
Positive	CFS-BS-P-SMART274WK0	Plasma-IBD	Filtered	40323	0.170222	Stenotrophomonas
Positive	CFS-BS-P-SMART274WK0	Plasma-IBD	Filtered	48736	0.429314	Ralstonia
Positive	CFS-BS-P-SMART295-2-WK14	Plasma-IBD	Filtered	88	0.0258893	Leptothrix
Positive	CFS-BS-P-SMART295-2-WK14	Plasma-IBD	Filtered	283	0.0258949	Comamonas
Positive	CFS-BS-P-SMART295-2-WK14	Plasma-IBD	Filtered	286	0.0386656	Pseudomonas
Positive	CFS-BS-P-SMART295-2-WK14	Plasma-IBD	Filtered	338	0.0258907	Xanthomonas
Positive	CFS-BS-P-SMART295-2-WK14	Plasma-IBD	Filtered	469	0.0776384	Acinetobacter
Positive	CFS-BS-P-SMART295-2-WK14	Plasma-IBD	Filtered	838	0.0258915	Prevotella
Positive	CFS-BS-P-SMART295-2-WK14	Plasma-IBD	Filtered	1279	0.203566	Staphylococcus
Positive	CFS-BS-P-SMART295-2-WK14	Plasma-IBD	Filtered	1301	0.115244	Streptococcus
Positive	CFS-BS-P-SMART295-2-WK14	Plasma-IBD	Filtered	1578	0.0258913	Lactobacillus
Positive	CFS-BS-P-SMART295-2-WK14	Plasma-IBD	Filtered	1716	0.0280136	Corynebacterium
Positive	CFS-BS-P-SMART295-2-WK14	Plasma-IBD	Filtered	1743	0.352685	Propionibacterium
Positive	CFS-BS-P-SMART295WK0	Plasma-IBD	Filtered	222	0.0269132	Achromobacter
Positive	CFS-BS-P-SMART295WK0	Plasma-IBD	Filtered	237	0.0233317	Flavobacterium
Positive	CFS-BS-P-SMART295WK0	Plasma-IBD	Filtered	286	0.0651339	Pseudomonas
Positive	CFS-BS-P-SMART295WK0	Plasma-IBD	Filtered	338	0.0700032	Xanthomonas
Positive	CFS-BS-P-SMART295WK0	Plasma-IBD	Filtered	469	0.233327	Acinetobacter
Positive	CFS-BS-P-SMART295WK0	Plasma-IBD	Filtered	561	0.0233369	Escherichia
Positive	CFS-BS-P-SMART295WK0	Plasma-IBD	Filtered	838	0.0933316	Prevotella
Positive	CFS-BS-P-SMART295WK0	Plasma-IBD	Filtered	1279	0.279929	Staphylococcus
Positive	CFS-BS-P-SMART295WK0	Plasma-IBD	Filtered	1301	0.163311	Streptococcus
Positive	CFS-BS-P-SMART295WK0	Plasma-IBD	Filtered	1350	0.0233321	Enterococcus
Positive	CFS-BS-P-SMART295WK0	Plasma-IBD	Filtered	1578	0.0466626	Lactobacillus
Positive	CFS-BS-P-SMART295WK0	Plasma-IBD	Filtered	1716	0.046659	Corynebacterium
Positive	CFS-BS-P-SMART295WK0	Plasma-IBD	Filtered	1743	0.140042	Propionibacterium
Positive	CFS-BS-P-SMART295WK0	Plasma-IBD	Filtered	12916	0.163339	Acidovorax
Positive	CFS-BS-P-SMART295WK0	Plasma-IBD	Filtered	32008	0.0272014	Burkholderia
Positive	CFS-BS-P-SMART295WK0	Plasma-IBD	Filtered	48736	0.0466578	Ralstonia
Positive	CFS-BS-P-SMART312WK0	Plasma-IBD	Filtered	286	0.0891531	Pseudomonas
Positive	CFS-BS-P-SMART312WK0	Plasma-IBD	Filtered	469	0.174081	Acinetobacter
Positive	CFS-BS-P-SMART312WK0	Plasma-IBD	Filtered	1279	0.0580123	Staphylococcus
Positive	CFS-BS-P-SMART312WK0	Plasma-IBD	Filtered	1743	0.435243	Propionibacterium
Positive	CFS-BS-P-SMART312WK0	Plasma-IBD	Filtered	12916	0.058023	Acidovorax
Positive	CFS-BS-P-SMART312WK0	Plasma-IBD	Filtered	40323	0.0379016	Stenotrophomonas
Positive	CFS-BS-P-SMART323-2-WK14	Plasma-IBD	Filtered	286	0.0249255	Pseudomonas
Positive	CFS-BS-P-SMART323-2-WK14	Plasma-IBD	Filtered	469	0.0249242	Acinetobacter
Positive	CFS-BS-P-SMART323-2-WK14	Plasma-IBD	Filtered	838	0.0249211	Prevotella
Positive	CFS-BS-P-SMART323-2-WK14	Plasma-IBD	Filtered	1279	0.0498411	Staphylococcus
Positive	CFS-BS-P-SMART323-2-WK14	Plasma-IBD	Filtered	1743	0.218697	Propionibacterium
Positive	CFS-BS-P-SMART341w0	Plasma-IBD	Filtered	1279	0.0552027	Staphylococcus
Positive	CFS-BS-P-SMART341w0	Plasma-IBD	Filtered	1350	0.0157716	Enterococcus
Positive	CFS-BS-P-SMART348WK0	Plasma-IBD	Filtered	1743	0.0382088	Propionibacterium
Positive	CFS-BS-P-SMART350WK0	Plasma-IBD	Filtered	1301	0.051618	Streptococcus
Positive	CFS-BS-P-SMART351WK0	Plasma-IBD	Filtered	1743	0.0433842	Propionibacterium
Positive	CFS-BS-P-SMART351WK0	Plasma-IBD	Filtered	12916	0.0867516	Acidovorax
Positive	CFS-BS-P-SMART369WK0	Plasma-IBD	Filtered	469	0.0319011	Acinetobacter
Positive	CFS-BS-P-SMART376WK0	Plasma-IBD	Filtered	1743	0.0639536	Propionibacterium
Positive	CFS-BS-P-SMART376WK0	Plasma-IBD	Filtered	12916	0.0454888	Acidovorax
Positive	CFS-BS-P-SMART384WK0	Plasma-IBD	Filtered	407	0.0258105	Methylobacterium
Positive	CFS-BS-P-SMART384WK0	Plasma-IBD	Filtered	407	0.0258105	Methylobacterium
Positive	CFS-BS-P-SMART384WK0	Plasma-IBD	Filtered	469	0.0516374	Acinetobacter
Positive	CFS-BS-P-SMART384WK0	Plasma-IBD	Filtered	1279	0.0258135	Staphylococcus
Positive	CFS-BS-P-SMART384WK0	Plasma-IBD	Filtered	1716	0.0258159	Corynebacterium
Positive	CFS-BS-P-SMART384WK0	Plasma-IBD	Filtered	1743	0.0258129	Propionibacterium
	CFS-BS-P-SPSS-308	Plasma-Sepsis	Filtered	286	0.0229525	Pseudomonas
	CFS-BS-P-SPSS-308	Plasma-Sepsis	Filtered	469	0.0229538	Acinetobacter
	CFS-BS-P-SPSS-308	Plasma-Sepsis	Filtered	561	0.022953	Escherichia
	CFS-BS-P-SPSS-308	Plasma-Sepsis	Filtered	12916	0.0459027	Acidovorax
	CFS-BS-P-SPSS-308	Plasma-Sepsis	Filtered	40323	0.0229529	Stenotrophomonas
	CFS-BS-P-SPSS-312	Plasma-Sepsis	Filtered	286	0.0289422	Pseudomonas
	CFS-BS-P-SPSS-312	Plasma-Sepsis	Filtered	469	0.0578759	Acinetobacter
	CFS-BS-P-SPSS-312	Plasma-Sepsis	Filtered	1279	0.028932	Staphylococcus
	CFS-BS-P-SPSS-312	Plasma-Sepsis	Filtered	12916	0.0578576	Acidovorax
	CFS-BS-P-SPSS-313	Plasma-Sepsis	Filtered	237	0.0111457	Flavobacterium
	CFS-BS-P-SPSS-313	Plasma-Sepsis	Filtered	283	0.0721345	Comamonas
	CFS-BS-P-SPSS-313	Plasma-Sepsis	Filtered	286	0.0334399	Pseudomonas
	CFS-BS-P-SPSS-313	Plasma-Sepsis	Filtered	338	0.0111435	Xanthomonas
	CFS-BS-P-SPSS-313	Plasma-Sepsis	Filtered	374	0.0111411	Bradyrhizobium
	CFS-BS-P-SPSS-313	Plasma-Sepsis	Filtered	407	0.0117796	Methylobacterium
	CFS-BS-P-SPSS-313	Plasma-Sepsis	Filtered	407	0.0117796	Methylobacterium
	CFS-BS-P-SPSS-313	Plasma-Sepsis	Filtered	469	0.148183	Acinetobacter
	CFS-BS-P-SPSS-313	Plasma-Sepsis	Filtered	1279	0.0668648	Staphylococcus
	CFS-BS-P-SPSS-313	Plasma-Sepsis	Filtered	1301	0.0296498	Streptococcus
	CFS-BS-P-SPSS-313	Plasma-Sepsis	Filtered	1350	0.0111451	Enterococcus
	CFS-BS-P-SPSS-313	Plasma-Sepsis	Filtered	1578	0.0451893	Lactobacillus
	CFS-BS-P-SPSS-313	Plasma-Sepsis	Filtered	1743	0.100104	Propionibacterium
	CFS-BS-P-SPSS-313	Plasma-Sepsis	Filtered	12916	0.816268	Acidovorax
	CFS-BS-P-SPSS-313	Plasma-Sepsis	Filtered	106589	0.0126147	Cupriavidus
	CFS-BS-P-SPSS-322	Plasma-Sepsis	Filtered	1350	0.349255	Enterococcus
	CFS-BS-P-SPSS-334	Plasma-Sepsis	Filtered	286	0.0440258	Pseudomonas
	CFS-BS-P-SPSS-334	Plasma-Sepsis	Filtered	407	0.0440274	Methylobacterium
	CFS-BS-P-SPSS-334	Plasma-Sepsis	Filtered	407	0.0440274	Methylobacterium
	CFS-BS-P-SPSS-334	Plasma-Sepsis	Filtered	469	0.0593332	Acinetobacter
	CFS-BS-P-SPSS-334	Plasma-Sepsis	Filtered	1279	0.0477752	Staphylococcus
	CFS-BS-P-SPSS-334	Plasma-Sepsis	Filtered	1301	0.0220097	Streptococcus
	CFS-BS-P-SPSS-334	Plasma-Sepsis	Filtered	1743	0.0338675	Propionibacterium
	CFS-BS-P-SPSS-334	Plasma-Sepsis	Filtered	32008	0.044531	Burkholderia
	CFS-BS-P-SPSS-334	Plasma-Sepsis	Filtered	40323	0.23132	Stenotrophomonas
	CFS-BS-P-SPSS-336	Plasma-Sepsis	Filtered	286	0.132307	Pseudomonas
	CFS-BS-P-SPSS-336	Plasma-Sepsis	Filtered	338	0.0248161	Xanthomonas
	CFS-BS-P-SPSS-336	Plasma-Sepsis	Filtered	407	0.0230463	Methylobacterium
	CFS-BS-P-SPSS-336	Plasma-Sepsis	Filtered	407	0.0230463	Methylobacterium
	CFS-BS-P-SPSS-336	Plasma-Sepsis	Filtered	469	0.0932536	Acinetobacter
	CFS-BS-P-SPSS-336	Plasma-Sepsis	Filtered	838	0.0230469	Prevotella
	CFS-BS-P-SPSS-336	Plasma-Sepsis	Filtered	1279	0.069154	Staphylococcus
	CFS-BS-P-SPSS-336	Plasma-Sepsis	Filtered	1301	0.0460933	Streptococcus
	CFS-BS-P-SPSS-336	Plasma-Sepsis	Filtered	1716	0.0230465	Corynebacterium
	CFS-BS-P-SPSS-336	Plasma-Sepsis	Filtered	1743	0.414835	Propionibacterium
	CFS-BS-P-SPSS-336	Plasma-Sepsis	Filtered	32008	0.0251766	Burkholderia
	CFS-BS-P-SPSS-336	Plasma-Sepsis	Filtered	40323	0.319141	Stenotrophomonas
	CFS-BS-P-SPSS-336	Plasma-Sepsis	Filtered	48736	0.0233333	Ralstonia
	CFS-BS-P-SPSS-336	Plasma-Sepsis	Filtered	129337	0.0230502	Geobacillus
	CFS-BS-P-SPSS-337	Plasma-Sepsis	Filtered	237	0.0257424	Flavobacterium
	CFS-BS-P-SPSS-337	Plasma-Sepsis	Filtered	283	0.0255146	Comamonas
	CFS-BS-P-SPSS-337	Plasma-Sepsis	Filtered	286	0.255242	Pseudomonas
	CFS-BS-P-SPSS-337	Plasma-Sepsis	Filtered	338	0.0274894	Xanthomonas
	CFS-BS-P-SPSS-337	Plasma-Sepsis	Filtered	379	0.0257491	Rhizobium
	CFS-BS-P-SPSS-337	Plasma-Sepsis	Filtered	469	0.0772383	Acinetobacter
	CFS-BS-P-SPSS-337	Plasma-Sepsis	Filtered	1279	0.102951	Staphylococcus
	CFS-BS-P-SPSS-337	Plasma-Sepsis	Filtered	1716	0.0257497	Corynebacterium
	CFS-BS-P-SPSS-337	Plasma-Sepsis	Filtered	1743	0.386078	Propionibacterium
	CFS-BS-P-SPSS-337	Plasma-Sepsis	Filtered	12916	0.0257507	Acidovorax
	CFS-BS-P-SPSS-337	Plasma-Sepsis	Filtered	32008	0.154693	Burkholderia
	CFS-BS-P-SPSS-337	Plasma-Sepsis	Filtered	40323	0.126138	Stenotrophomonas
	CFS-BS-P-SPSS-339	Plasma-Sepsis	Filtered	1301	0.0276479	Streptococcus
	CFS-BS-P-SPSS-339	Plasma-Sepsis	Filtered	12916	0.0829267	Acidovorax
	CFS-BS-P-SPSS-340	Plasma-Sepsis	Filtered	286	0.164753	Pseudomonas
	CFS-BS-P-SPSS-340	Plasma-Sepsis	Filtered	338	0.0383765	Xanthomonas
	CFS-BS-P-SPSS-340	Plasma-Sepsis	Filtered	407	0.0732126	Methylobacterium
	CFS-BS-P-SPSS-340	Plasma-Sepsis	Filtered	407	0.0732126	Methylobacterium
	CFS-BS-P-SPSS-340	Plasma-Sepsis	Filtered	469	0.0183105	Acinetobacter
	CFS-BS-P-SPSS-340	Plasma-Sepsis	Filtered	1279	0.0640636	Staphylococcus
	CFS-BS-P-SPSS-340	Plasma-Sepsis	Filtered	1301	0.0192752	Streptococcus
	CFS-BS-P-SPSS-340	Plasma-Sepsis	Filtered	1716	0.146449	Corynebacterium
	CFS-BS-P-SPSS-340	Plasma-Sepsis	Filtered	1743	0.952151	Propionibacterium
	CFS-BS-P-SPSS-340	Plasma-Sepsis	Filtered	32008	0.0632917	Burkholderia
	CFS-BS-P-SPSS-340	Plasma-Sepsis	Filtered	40323	0.26077	Stenotrophomonas
	CFS-BS-P-SPSS-342	Plasma-Sepsis	Filtered	283	0.052102	Comamonas
	CFS-BS-P-SPSS-342	Plasma-Sepsis	Filtered	374	0.0520926	Bradyrhizobium
	CFS-BS-P-SPSS-342	Plasma-Sepsis	Filtered	469	0.0612142	Acinetobacter
	CFS-BS-P-SPSS-342	Plasma-Sepsis	Filtered	1279	0.0781406	Staphylococcus
	CFS-BS-P-SPSS-342	Plasma-Sepsis	Filtered	12916	0.122745	Acidovorax
	CFS-BS-P-SPSS-349	Plasma-Sepsis	Filtered	237	0.0247521	Flavobacterium
	CFS-BS-P-SPSS-349	Plasma-Sepsis	Filtered	283	0.0123848	Comamonas
	CFS-BS-P-SPSS-349	Plasma-Sepsis	Filtered	286	0.0495219	Pseudomonas
	CFS-BS-P-SPSS-349	Plasma-Sepsis	Filtered	1279	0.0557101	Staphylococcus
	CFS-BS-P-SPSS-349	Plasma-Sepsis	Filtered	1301	0.08663	Streptococcus
	CFS-BS-P-SPSS-349	Plasma-Sepsis	Filtered	1716	0.0123839	Corynebacterium
	CFS-BS-P-SPSS-349	Plasma-Sepsis	Filtered	1743	0.210489	Propionibacterium
	CFS-BS-P-SPSS-349	Plasma-Sepsis	Filtered	32008	0.0247628	Burkholderia
	CFS-BS-P-SPSS-349	Plasma-Sepsis	Filtered	40323	0.267035	Stenotrophomonas
	CFS-BS-P-SPSS-350	Plasma-Sepsis	Filtered	286	0.00944335	Pseudomonas
	CFS-BS-P-SPSS-350	Plasma-Sepsis	Filtered	338	0.00944446	Xanthomonas
	CFS-BS-P-SPSS-350	Plasma-Sepsis	Filtered	561	1.31552	Escherichia
	CFS-BS-P-SPSS-350	Plasma-Sepsis	Filtered	1743	0.0377651	Propionibacterium
	CFS-BS-P-SPSS-350	Plasma-Sepsis	Filtered	40323	0.0660825	Stenotrophomonas
	CFS-BS-P-SPSS-360	Plasma-Sepsis	Filtered	286	0.367401	Pseudomonas
	CFS-BS-P-SPSS-360	Plasma-Sepsis	Filtered	338	0.0830748	Xanthomonas
	CFS-BS-P-SPSS-360	Plasma-Sepsis	Filtered	407	0.0314491	Methylobacterium
	CFS-BS-P-SPSS-360	Plasma-Sepsis	Filtered	407	0.0314491	Methylobacterium
	CFS-BS-P-SPSS-360	Plasma-Sepsis	Filtered	469	0.0461514	Acinetobacter
	CFS-BS-P-SPSS-360	Plasma-Sepsis	Filtered	561	0.103663	Escherichia
	CFS-BS-P-SPSS-360	Plasma-Sepsis	Filtered	1279	0.0346105	Staphylococcus
	CFS-BS-P-SPSS-360	Plasma-Sepsis	Filtered	1301	0.0342416	Streptococcus
	CFS-BS-P-SPSS-360	Plasma-Sepsis	Filtered	1716	0.0461208	Corynebacterium
	CFS-BS-P-SPSS-360	Plasma-Sepsis	Filtered	1743	0.368905	Propionibacterium
	CFS-BS-P-SPSS-360	Plasma-Sepsis	Filtered	32008	0.073954	Burkholderia
	CFS-BS-P-SPSS-360	Plasma-Sepsis	Filtered	40323	0.112516	Stenotrophomonas
	CFS-BS-P-SPSS-360	Plasma-Sepsis	Filtered	48736	0.0230652	Ralstonia
	CFS-BS-P-SPSS-361	Plasma-Sepsis	Filtered	286	0.0393397	Pseudomonas
	CFS-BS-P-SPSS-361	Plasma-Sepsis	Filtered	374	0.0100044	Bradyrhizobium
	CFS-BS-P-SPSS-361	Plasma-Sepsis	Filtered	469	0.0393318	Acinetobacter
	CFS-BS-P-SPSS-361	Plasma-Sepsis	Filtered	561	0.010004	Escherichia
	CFS-BS-P-SPSS-361	Plasma-Sepsis	Filtered	1279	0.0197853	Staphylococcus
	CFS-BS-P-SPSS-361	Plasma-Sepsis	Filtered	1301	0.00977889	Streptococcus
	CFS-BS-P-SPSS-361	Plasma-Sepsis	Filtered	1743	0.0195568	Propionibacterium
	CFS-BS-P-SPSS-361	Plasma-Sepsis	Filtered	12916	0.0195553	Acidovorax
	CFS-BS-P-SPSS-361	Plasma-Sepsis	Filtered	40323	0.116284	Stenotrophomonas
	CFS-BS-P-SPSS-377	Plasma-Sepsis	Filtered	286	0.299095	Pseudomonas
	CFS-BS-P-SPSS-377	Plasma-Sepsis	Filtered	40323	0.0611038	Stenotrophomonas
Positive	CFS-BS-P-wcmcIP17007	Plasma-COVID19	Filtered	1279	0.0353888	Staphylococcus
Positive	CFS-BS-P-wcmcIP17007	Plasma-COVID19	Filtered	1301	0.0134388	Streptococcus
Positive	CFS-BS-P-wcmcIP17019	Plasma-COVID19	Filtered	286	0.0377924	Pseudomonas
Positive	CFS-BS-P-wcmcIP17019	Plasma-COVID19	Filtered	374	0.0377938	Bradyrhizobium
Positive	CFS-BS-P-wcmcIP17019	Plasma-COVID19	Filtered	469	0.0377912	Acinetobacter
Positive	CFS-BS-P-wcmcIP17019	Plasma-COVID19	Filtered	1743	0.0377818	Propionibacterium
Positive	CFS-BS-P-wcmcIP17019	Plasma-COVID19	Filtered	12916	0.0499688	Acidovorax
Positive	CFS-BS-P-wcmcIP17019	Plasma-COVID19	Filtered	40323	0.0188957	Stenotrophomonas
Positive	CFS-BS-P-wcmcIP17036	Plasma-COVID19	Filtered	338	0.0156907	Xanthomonas
Positive	CFS-BS-P-wcmcIP17036	Plasma-COVID19	Filtered	374	0.0265542	Bradyrhizobium
Positive	CFS-BS-P-wcmcIP17036	Plasma-COVID19	Filtered	407	0.0744188	Methylobacterium
Positive	CFS-BS-P-wcmcIP17036	Plasma-COVID19	Filtered	407	0.0744188	Methylobacterium
Positive	CFS-BS-P-wcmcIP17036	Plasma-COVID19	Filtered	1279	0.0310283	Staphylococcus
Positive	CFS-BS-P-wcmcIP17036	Plasma-COVID19	Filtered	1301	0.0155149	Streptococcus
Positive	CFS-BS-P-wcmcIP17036	Plasma-COVID19	Filtered	12916	0.0201229	Acidovorax
Positive	CFS-BS-P-wcmcIP17036	Plasma-COVID19	Filtered	32008	0.0536752	Burkholderia
Positive	CFS-BS-P-wcmcIP17036	Plasma-COVID19	Filtered	40323	0.124728	Stenotrophomonas
Positive	CFS-BS-P-wcmcIP17036	Plasma-COVID19	Filtered	48736	0.318285	Ralstonia
Positive	CFS-BS-P-wcmcIP17038	Plasma-COVID19	Filtered	222	0.0418542	Achromobacter
Positive	CFS-BS-P-wcmcIP17038	Plasma-COVID19	Filtered	237	0.0160752	Flavobacterium
Positive	CFS-BS-P-wcmcIP17038	Plasma-COVID19	Filtered	283	0.0785894	Comamonas
Positive	CFS-BS-P-wcmcIP17038	Plasma-COVID19	Filtered	286	0.123299	Pseudomonas
Positive	CFS-BS-P-wcmcIP17038	Plasma-COVID19	Filtered	338	0.124629	Xanthomonas
Positive	CFS-BS-P-wcmcIP17038	Plasma-COVID19	Filtered	374	0.20489	Bradyrhizobium
Positive	CFS-BS-P-wcmcIP17038	Plasma-COVID19	Filtered	379	0.0580447	Rhizobium
Positive	CFS-BS-P-wcmcIP17038	Plasma-COVID19	Filtered	407	0.223716	Methylobacterium
Positive	CFS-BS-P-wcmcIP17038	Plasma-COVID19	Filtered	407	0.223716	Methylobacterium
Positive	CFS-BS-P-wcmcIP17038	Plasma-COVID19	Filtered	469	0.0667414	Acinetobacter
Positive	CFS-BS-P-wcmcIP17038	Plasma-COVID19	Filtered	1279	0.100953	Staphylococcus
Positive	CFS-BS-P-wcmcIP17038	Plasma-COVID19	Filtered	1301	0.0321495	Streptococcus
Positive	CFS-BS-P-wcmcIP17038	Plasma-COVID19	Filtered	1350	0.04822	Enterococcus
Positive	CFS-BS-P-wcmcIP17038	Plasma-COVID19	Filtered	1578	0.0642912	Lactobacillus
Positive	CFS-BS-P-wcmcIP17038	Plasma-COVID19	Filtered	1716	0.0535946	Corynebacterium
Positive	CFS-BS-P-wcmcIP17038	Plasma-COVID19	Filtered	1743	0.273234	Propionibacterium
Positive	CFS-BS-P-wcmcIP17038	Plasma-COVID19	Filtered	12916	0.198768	Acidovorax
Positive	CFS-BS-P-wcmcIP17038	Plasma-COVID19	Filtered	32008	0.103684	Burkholderia
Positive	CFS-BS-P-wcmcIP17038	Plasma-COVID19	Filtered	40323	0.162877	Stenotrophomonas
Positive	CFS-BS-P-wcmcIP17038	Plasma-COVID19	Filtered	48736	2.04121	Ralstonia
Positive	CFS-BS-P-wcmcIP17038	Plasma-COVID19	Filtered	106589	0.0390161	Cupriavidus
Positive	CFS-BS-P-wcmcIP17077	Plasma-COVID19	Filtered	286	0.0390906	Pseudomonas
Positive	CFS-BS-P-wcmcIP17077	Plasma-COVID19	Filtered	338	0.0588943	Xanthomonas
Positive	CFS-BS-P-wcmcIP17077	Plasma-COVID19	Filtered	374	0.0192324	Bradyrhizobium
Positive	CFS-BS-P-wcmcIP17077	Plasma-COVID19	Filtered	407	0.0192379	Methylobacterium
Positive	CFS-BS-P-wcmcIP17077	Plasma-COVID19	Filtered	407	0.0192379	Methylobacterium
Positive	CFS-BS-P-wcmcIP17077	Plasma-COVID19	Filtered	469	0.03848	Acinetobacter
Positive	CFS-BS-P-wcmcIP17077	Plasma-COVID19	Filtered	561	0.0245927	Escherichia
Positive	CFS-BS-P-wcmcIP17077	Plasma-COVID19	Filtered	1279	0.0215382	Staphylococcus
Positive	CFS-BS-P-wcmcIP17077	Plasma-COVID19	Filtered	1301	0.316011	Streptococcus
Positive	CFS-BS-P-wcmcIP17077	Plasma-COVID19	Filtered	1350	0.0700191	Enterococcus
Positive	CFS-BS-P-wcmcIP17077	Plasma-COVID19	Filtered	1578	0.138064	Lactobacillus
Positive	CFS-BS-P-wcmcIP17077	Plasma-COVID19	Filtered	1743	0.0577189	Propionibacterium
Positive	CFS-BS-P-wcmcIP17077	Plasma-COVID19	Filtered	129337	0.12978	Geobacillus
Positive	CFS-BS-P-wcmcIP17091	Plasma-COVID19	Filtered	338	0.0407692	Xanthomonas
Positive	CFS-BS-P-wcmcIP17091	Plasma-COVID19	Filtered	374	0.0203864	Bradyrhizobium
Positive	CFS-BS-P-wcmcIP17091	Plasma-COVID19	Filtered	407	0.0203873	Methylobacterium
Positive	CFS-BS-P-wcmcIP17091	Plasma-COVID19	Filtered	407	0.0203873	Methylobacterium
Positive	CFS-BS-P-wcmcIP17091	Plasma-COVID19	Filtered	469	0.0815419	Acinetobacter
Positive	CFS-BS-P-wcmcIP17091	Plasma-COVID19	Filtered	1279	0.0815457	Staphylococcus
Positive	CFS-BS-P-wcmcIP17091	Plasma-COVID19	Filtered	1301	0.0203868	Streptococcus
Positive	CFS-BS-P-wcmcIP17091	Plasma-COVID19	Filtered	1350	0.122313	Enterococcus
Positive	CFS-BS-P-wcmcIP17091	Plasma-COVID19	Filtered	1578	0.0220999	Lactobacillus
Positive	CFS-BS-P-wcmcIP17091	Plasma-COVID19	Filtered	1743	0.122284	Propionibacterium
Positive	CFS-BS-P-wcmcIP17091	Plasma-COVID19	Filtered	40323	0.0203908	Stenotrophomonas
Positive	CFS-BS-P-wcmcIP17093	Plasma-COVID19	Filtered	222	0.0169003	Achromobacter
Positive	CFS-BS-P-wcmcIP17093	Plasma-COVID19	Filtered	237	0.0435663	Flavobacterium
Positive	CFS-BS-P-wcmcIP17093	Plasma-COVID19	Filtered	374	0.0168111	Bradyrhizobium
Positive	CFS-BS-P-wcmcIP17093	Plasma-COVID19	Filtered	469	0.0164858	Acinetobacter
Positive	CFS-BS-P-wcmcIP17093	Plasma-COVID19	Filtered	1279	0.0164838	Staphylococcus
Positive	CFS-BS-P-wcmcIP17093	Plasma-COVID19	Filtered	1743	0.0695929	Propionibacterium
Positive	CFS-BS-P-wcmcIP17093	Plasma-COVID19	Filtered	12916	0.0214169	Acidovorax
Positive	CFS-BS-P-wcmcIP17093	Plasma-COVID19	Filtered	40323	0.0342797	Stenotrophomonas
Positive	CFS-BS-P-wcmcIP17093	Plasma-COVID19	Filtered	106589	0.0299018	Cupriavidus
Positive	CFS-BS-P-wcmcIP17101	Plasma-COVID19	Filtered	338	0.0344012	Xanthomonas
Positive	CFS-BS-P-wcmcIP17101	Plasma-COVID19	Filtered	407	0.0186184	Methylobacterium
Positive	CFS-BS-P-wcmcIP17101	Plasma-COVID19	Filtered	407	0.0186184	Methylobacterium
Positive	CFS-BS-P-wcmcIP17101	Plasma-COVID19	Filtered	469	0.0693186	Acinetobacter
Positive	CFS-BS-P-wcmcIP17101	Plasma-COVID19	Filtered	561	0.141961	Escherichia
Positive	CFS-BS-P-wcmcIP17101	Plasma-COVID19	Filtered	1279	0.0425844	Staphylococcus
Positive	CFS-BS-P-wcmcIP17101	Plasma-COVID19	Filtered	1350	0.0196215	Enterococcus
Positive	CFS-BS-P-wcmcIP17101	Plasma-COVID19	Filtered	12916	0.0372393	Acidovorax
Positive	CFS-BS-P-wcmcIP17104	Plasma-COVID19	Filtered	1743	0.0148413	Propionibacterium
Positive	CFS-BS-P-wcmcIP17115	Plasma-COVID19	Filtered	286	0.0741252	Pseudomonas
Positive	CFS-BS-P-wcmcIP17115	Plasma-COVID19	Filtered	338	0.0854669	Xanthomonas
Positive	CFS-BS-P-wcmcIP17115	Plasma-COVID19	Filtered	374	0.0122107	Bradyrhizobium
Positive	CFS-BS-P-wcmcIP17115	Plasma-COVID19	Filtered	407	0.0610585	Methylobacterium
Positive	CFS-BS-P-wcmcIP17115	Plasma-COVID19	Filtered	407	0.0610585	Methylobacterium
Positive	CFS-BS-P-wcmcIP17115	Plasma-COVID19	Filtered	469	0.0122068	Acinetobacter
Positive	CFS-BS-P-wcmcIP17115	Plasma-COVID19	Filtered	838	0.012209	Prevotella
Positive	CFS-BS-P-wcmcIP17115	Plasma-COVID19	Filtered	1279	0.0367763	Staphylococcus
Positive	CFS-BS-P-wcmcIP17115	Plasma-COVID19	Filtered	1301	0.0433069	Streptococcus
Positive	CFS-BS-P-wcmcIP17115	Plasma-COVID19	Filtered	1350	0.0368013	Enterococcus
Positive	CFS-BS-P-wcmcIP17115	Plasma-COVID19	Filtered	1578	0.0246967	Lactobacillus
Positive	CFS-BS-P-wcmcIP17115	Plasma-COVID19	Filtered	1716	0.0244444	Corynebacterium
Positive	CFS-BS-P-wcmcIP17115	Plasma-COVID19	Filtered	1743	0.170936	Propionibacterium
Positive	CFS-BS-P-wcmcIP17115	Plasma-COVID19	Filtered	12916	0.0159175	Acidovorax
Positive	CFS-BS-P-wcmcIP17115	Plasma-COVID19	Filtered	32008	0.0179504	Burkholderia
Positive	CFS-BS-P-wcmcIP17120	Plasma-COVID19	Filtered	286	0.0239083	Pseudomonas
Positive	CFS-BS-P-wcmcIP17120	Plasma-COVID19	Filtered	374	0.0119528	Bradyrhizobium
Positive	CFS-BS-P-wcmcIP17120	Plasma-COVID19	Filtered	407	0.0119554	Methylobacterium
Positive	CFS-BS-P-wcmcIP17120	Plasma-COVID19	Filtered	407	0.0119554	Methylobacterium
Positive	CFS-BS-P-wcmcIP17120	Plasma-COVID19	Filtered	1350	0.0239036	Enterococcus
Positive	CFS-BS-P-wcmcIP17120	Plasma-COVID19	Filtered	1578	0.0119525	Lactobacillus
Positive	CFS-BS-P-wcmcIP17120	Plasma-COVID19	Filtered	1743	0.011953	Propionibacterium
Positive	CFS-BS-P-wcmcIP17129	Plasma-COVID19	Filtered	237	0.0164854	Flavobacterium
Positive	CFS-BS-P-wcmcIP17129	Plasma-COVID19	Filtered	469	0.0329731	Acinetobacter
Positive	CFS-BS-P-wcmcIP17129	Plasma-COVID19	Filtered	561	0.0164898	Escherichia
Positive	CFS-BS-P-wcmcIP17129	Plasma-COVID19	Filtered	1279	0.0494703	Staphylococcus
Positive	CFS-BS-P-wcmcIP17148	Plasma-COVID19	Filtered	338	0.0114053	Xanthomonas
Positive	CFS-BS-P-wcmcIP17148	Plasma-COVID19	Filtered	469	0.0342064	Acinetobacter
Positive	CFS-BS-P-wcmcIP17148	Plasma-COVID19	Filtered	1716	0.0114104	Corynebacterium
Positive	CFS-BS-P-wcmcIP17148	Plasma-COVID19	Filtered	1743	0.0227975	Propionibacterium
Positive	CFS-BS-P-wcmcIP17148	Plasma-COVID19	Filtered	12916	0.0114058	Acidovorax
Positive	CFS-BS-P-wcmcIP17151	Plasma-COVID19	Filtered	222	0.0147236	Achromobacter
Positive	CFS-BS-P-wcmcIP17151	Plasma-COVID19	Filtered	286	0.0147219	Pseudomonas
Positive	CFS-BS-P-wcmcIP17151	Plasma-COVID19	Filtered	1279	0.0147178	Staphylococcus
Positive	CFS-BS-P-wcmcIP17151	Plasma-COVID19	Filtered	1350	0.0147281	Enterococcus
Positive	CFS-BS-P-wcmcIP17151	Plasma-COVID19	Filtered	1578	0.0147198	Lactobacillus
Positive	CFS-BS-P-wcmcIP17151	Plasma-COVID19	Filtered	12916	0.0294326	Acidovorax
Positive	CFS-BS-P-wcmcIP17168	Plasma-COVID19	Filtered	469	0.055975	Acinetobacter
Positive	CFS-BS-P-wcmcIP17168	Plasma-COVID19	Filtered	1279	0.14929	Staphylococcus
Positive	CFS-BS-P-wcmcIP17168	Plasma-COVID19	Filtered	1301	0.0271714	Streptococcus
Positive	CFS-BS-P-wcmcIP17168	Plasma-COVID19	Filtered	1350	0.0430918	Enterococcus
Positive	CFS-BS-P-wcmcIP17168	Plasma-COVID19	Filtered	1743	0.111997	Propionibacterium
Positive	CFS-BS-P-wcmcIP17192	Plasma-COVID19	Filtered	286	0.0139157	Pseudomonas
Positive	CFS-BS-P-wcmcIP17192	Plasma-COVID19	Filtered	561	0.0139202	Escherichia
Positive	CFS-BS-P-wcmcIP17237	Plasma-COVID19	Filtered	286	0.0337895	Pseudomonas
Positive	CFS-BS-P-wcmcIP17237	Plasma-COVID19	Filtered	469	0.0168995	Acinetobacter
Positive	CFS-BS-P-wcmcIP17237	Plasma-COVID19	Filtered	1279	0.033787	Staphylococcus
Positive	CFS-BS-P-wcmcIP17237	Plasma-COVID19	Filtered	32008	0.0168954	Burkholderia
Positive	CFS-BS-P-wcmcIP17295	Plasma-COVID19	Filtered	283	0.0398983	Comamonas
Positive	CFS-BS-P-wcmcIP17295	Plasma-COVID19	Filtered	286	0.0820007	Pseudomonas
Positive	CFS-BS-P-wcmcIP17295	Plasma-COVID19	Filtered	338	0.0226164	Xanthomonas
Positive	CFS-BS-P-wcmcIP17295	Plasma-COVID19	Filtered	374	0.22409	Bradyrhizobium
Positive	CFS-BS-P-wcmcIP17295	Plasma-COVID19	Filtered	407	0.142294	Methylobacterium
Positive	CFS-BS-P-wcmcIP17295	Plasma-COVID19	Filtered	407	0.142294	Methylobacterium
Positive	CFS-BS-P-wcmcIP17295	Plasma-COVID19	Filtered	469	0.055153	Acinetobacter
Positive	CFS-BS-P-wcmcIP17295	Plasma-COVID19	Filtered	1279	0.0551827	Staphylococcus
Positive	CFS-BS-P-wcmcIP17295	Plasma-COVID19	Filtered	1301	0.0551576	Streptococcus
Positive	CFS-BS-P-wcmcIP17295	Plasma-COVID19	Filtered	1350	0.0275841	Enterococcus
Positive	CFS-BS-P-wcmcIP17295	Plasma-COVID19	Filtered	1578	0.0137928	Lactobacillus
Positive	CFS-BS-P-wcmcIP17295	Plasma-COVID19	Filtered	1743	0.165499	Propionibacterium
Positive	CFS-BS-P-wcmcIP17295	Plasma-COVID19	Filtered	12916	0.209304	Acidovorax
Positive	CFS-BS-P-wcmcIP17295	Plasma-COVID19	Filtered	32008	0.0621656	Burkholderia
Positive	CFS-BS-P-wcmcIP17295	Plasma-COVID19	Filtered	40323	0.280345	Stenotrophomonas
Positive	CFS-BS-P-wcmcIP17295	Plasma-COVID19	Filtered	48736	1.7135	Ralstonia
Positive	CFS-BS-P-wcmcIP17295	Plasma-COVID19	Filtered	106589	0.0436413	Cupriavidus
No UTI	CFS-BS-U-gemus0324	Urine-UTI	Filtered	286	0.506378	Pseudomonas
No UTI	CFS-BS-U-gemus0324	Urine-UTI	Filtered	374	0.39247	Bradyrhizobium
No UTI	CFS-BS-U-gemus0324	Urine-UTI	Filtered	1301	2.28019	Streptococcus
No UTI	CFS-BS-U-gemus0324	Urine-UTI	Filtered	1716	3.25471	Corynebacterium
UTI	CFS-BS-U-gemus0365	Urine-UTI	Filtered	561	5.57722	Escherichia
UTI	CFS-BS-U-gemus0365	Urine-UTI	Filtered	1279	3758.08	Staphylococcus
UTI	CFS-BS-U-gemus0365	Urine-UTI	Filtered	1301	0.468339	Streptococcus
UTI	CFS-BS-U-gemus0365	Urine-UTI	Filtered	1350	222.316	Enterococcus
UTI	CFS-BS-U-gemus0365	Urine-UTI	Filtered	1716	2.78279	Corynebacterium
UTI	CFS-BS-U-gemus0384	Urine-UTI	Filtered	88	0.57976	Leptothrix
UTI	CFS-BS-U-gemus0384	Urine-UTI	Filtered	222	0.643452	Achromobacter
UTI	CFS-BS-U-gemus0384	Urine-UTI	Filtered	283	0.966345	Comamonas
UTI	CFS-BS-U-gemus0384	Urine-UTI	Filtered	286	8.53354	Pseudomonas
UTI	CFS-BS-U-gemus0384	Urine-UTI	Filtered	338	0.512485	Xanthomonas
UTI	CFS-BS-U-gemus0384	Urine-UTI	Filtered	374	5.54543	Bradyrhizobium
UTI	CFS-BS-U-gemus0384	Urine-UTI	Filtered	469	2.40112	Acinetobacter
UTI	CFS-BS-U-gemus0384	Urine-UTI	Filtered	561	912.423	Escherichia
UTI	CFS-BS-U-gemus0384	Urine-UTI	Filtered	1279	1.7185	Staphylococcus
UTI	CFS-BS-U-gemus0384	Urine-UTI	Filtered	1743	4.09986	Propionibacterium
UTI	CFS-BS-U-gemus0384	Urine-UTI	Filtered	12916	3.77671	Acidovorax
UTI	CFS-BS-U-gemus0384	Urine-UTI	Filtered	40323	2.59946	Stenotrophomonas
UTI	CFS-BS-U-gemus0384	Urine-UTI	Filtered	48736	0.707728	Ralstonia
No UTI	CFS-BS-U-gemus0512	Urine-UTI	Filtered	88	0.365858	Leptothrix
No UTI	CFS-BS-U-gemus0512	Urine-UTI	Filtered	222	0.390259	Achromobacter
No UTI	CFS-BS-U-gemus0512	Urine-UTI	Filtered	283	1.24917	Comamonas
No UTI	CFS-BS-U-gemus0512	Urine-UTI	Filtered	286	4.88689	Pseudomonas
No UTI	CFS-BS-U-gemus0512	Urine-UTI	Filtered	374	3.73729	Bradyrhizobium
No UTI	CFS-BS-U-gemus0512	Urine-UTI	Filtered	407	0.365833	Methylobacterium
No UTI	CFS-BS-U-gemus0512	Urine-UTI	Filtered	407	0.365833	Methylobacterium
No UTI	CFS-BS-U-gemus0512	Urine-UTI	Filtered	561	0.731431	Escherichia
No UTI	CFS-BS-U-gemus0512	Urine-UTI	Filtered	838	0.365845	Prevotella
No UTI	CFS-BS-U-gemus0512	Urine-UTI	Filtered	1279	0.731694	Staphylococcus
No UTI	CFS-BS-U-gemus0512	Urine-UTI	Filtered	1350	0.36587	Enterococcus
No UTI	CFS-BS-U-gemus0512	Urine-UTI	Filtered	1578	0.365992	Lactobacillus
No UTI	CFS-BS-U-gemus0512	Urine-UTI	Filtered	1743	4.3894	Propionibacterium
No UTI	CFS-BS-U-gemus0512	Urine-UTI	Filtered	12916	0.926264	Acidovorax
No UTI	CFS-BS-U-gemus0512	Urine-UTI	Filtered	32008	0.379429	Burkholderia
No UTI	CFS-BS-U-gemus0512	Urine-UTI	Filtered	40323	3.3701	Stenotrophomonas
No UTI	CFS-BS-U-gemus0512	Urine-UTI	Filtered	48736	0.389262	Ralstonia
No UTI	CFS-BS-U-gemus0512	Urine-UTI	Filtered	129337	0.365876	Geobacillus
UTI	CFS-BS-U-gemus0543	Urine-UTI	Filtered	286	4.91909	Pseudomonas
UTI	CFS-BS-U-gemus0543	Urine-UTI	Filtered	374	4.29038	Bradyrhizobium
UTI	CFS-BS-U-gemus0543	Urine-UTI	Filtered	407	0.817091	Methylobacterium
UTI	CFS-BS-U-gemus0543	Urine-UTI	Filtered	407	0.817091	Methylobacterium
UTI	CFS-BS-U-gemus0543	Urine-UTI	Filtered	469	0.505719	Acinetobacter
UTI	CFS-BS-U-gemus0543	Urine-UTI	Filtered	561	0.505811	Escherichia
UTI	CFS-BS-U-gemus0543	Urine-UTI	Filtered	1301	0.505767	Streptococcus
UTI	CFS-BS-U-gemus0543	Urine-UTI	Filtered	1716	1.01154	Corynebacterium
UTI	CFS-BS-U-gemus0543	Urine-UTI	Filtered	1743	4.04537	Propionibacterium
UTI	CFS-BS-U-gemus0543	Urine-UTI	Filtered	12916	2.06119	Acidovorax
UTI	CFS-BS-U-gemus0543	Urine-UTI	Filtered	40323	1.51702	Stenotrophomonas
UTI	CFS-BS-U-gemus0543	Urine-UTI	Filtered	48736	0.505616	Ralstonia
UTI	CFS-BS-U-gemus0597	Urine-UTI	Filtered	222	0.0250005	Achromobacter
UTI	CFS-BS-U-gemus0597	Urine-UTI	Filtered	283	0.0673077	Comamonas
UTI	CFS-BS-U-gemus0597	Urine-UTI	Filtered	286	0.100112	Pseudomonas
UTI	CFS-BS-U-gemus0597	Urine-UTI	Filtered	374	0.139399	Bradyrhizobium
UTI	CFS-BS-U-gemus0597	Urine-UTI	Filtered	561	111.514	Escherichia
UTI	CFS-BS-U-gemus0597	Urine-UTI	Filtered	1279	0.0514226	Staphylococcus
UTI	CFS-BS-U-gemus0597	Urine-UTI	Filtered	1301	0.115023	Streptococcus
UTI	CFS-BS-U-gemus0597	Urine-UTI	Filtered	1350	0.0774713	Enterococcus
UTI	CFS-BS-U-gemus0597	Urine-UTI	Filtered	1743	0.0500563	Propionibacterium
UTI	CFS-BS-U-gemus0597	Urine-UTI	Filtered	12916	0.0834885	Acidovorax
UTI	CFS-BS-U-gemus0597	Urine-UTI	Filtered	129337	0.111865	Geobacillus
No UTI	CFS-BS-U-gemus0666	Urine-UTI	Filtered	286	0.648478	Pseudomonas
No UTI	CFS-BS-U-gemus0666	Urine-UTI	Filtered	338	0.136199	Xanthomonas
No UTI	CFS-BS-U-gemus0666	Urine-UTI	Filtered	374	0.374001	Bradyrhizobium
No UTI	CFS-BS-U-gemus0666	Urine-UTI	Filtered	407	0.0763852	Methylobacterium
No UTI	CFS-BS-U-gemus0666	Urine-UTI	Filtered	407	0.0763852	Methylobacterium
No UTI	CFS-BS-U-gemus0666	Urine-UTI	Filtered	469	0.127314	Acinetobacter
No UTI	CFS-BS-U-gemus0666	Urine-UTI	Filtered	561	0.0254653	Escherichia
No UTI	CFS-BS-U-gemus0666	Urine-UTI	Filtered	1279	0.189319	Staphylococcus
No UTI	CFS-BS-U-gemus0666	Urine-UTI	Filtered	1301	0.02574	Streptococcus
No UTI	CFS-BS-U-gemus0666	Urine-UTI	Filtered	1350	0.0259498	Enterococcus
No UTI	CFS-BS-U-gemus0666	Urine-UTI	Filtered	1578	0.0763945	Lactobacillus
No UTI	CFS-BS-U-gemus0666	Urine-UTI	Filtered	1716	0.923727	Corynebacterium
No UTI	CFS-BS-U-gemus0666	Urine-UTI	Filtered	1743	0.412309	Propionibacterium
No UTI	CFS-BS-U-gemus0666	Urine-UTI	Filtered	12916	0.190953	Acidovorax
No UTI	CFS-BS-U-gemus0666	Urine-UTI	Filtered	40323	0.127296	Stenotrophomonas
No UTI	CFS-BS-U-gemus0666	Urine-UTI	Filtered	48736	0.0615656	Ralstonia
UTI	CFS-BS-U-gemus0740	Urine-UTI	Filtered	286	0.547446	Pseudomonas
UTI	CFS-BS-U-gemus0740	Urine-UTI	Filtered	374	0.0787264	Bradyrhizobium
UTI	CFS-BS-U-gemus0740	Urine-UTI	Filtered	407	0.0338271	Methylobacterium
UTI	CFS-BS-U-gemus0740	Urine-UTI	Filtered	407	0.0338271	Methylobacterium
UTI	CFS-BS-U-gemus0740	Urine-UTI	Filtered	469	0.0341902	Acinetobacter
UTI	CFS-BS-U-gemus0740	Urine-UTI	Filtered	561	0.339411	Escherichia
UTI	CFS-BS-U-gemus0740	Urine-UTI	Filtered	838	0.0531213	Prevotella
UTI	CFS-BS-U-gemus0740	Urine-UTI	Filtered	1279	0.0338131	Staphylococcus
UTI	CFS-BS-U-gemus0740	Urine-UTI	Filtered	1301	0.0169065	Streptococcus
UTI	CFS-BS-U-gemus0740	Urine-UTI	Filtered	1350	0.236682	Enterococcus
UTI	CFS-BS-U-gemus0740	Urine-UTI	Filtered	1578	0.118357	Lactobacillus
UTI	CFS-BS-U-gemus0740	Urine-UTI	Filtered	1743	0.128649	Propionibacterium
UTI	CFS-BS-U-gemus0740	Urine-UTI	Filtered	12916	0.0289452	Acidovorax
UTI	CFS-BS-U-gemus0740	Urine-UTI	Filtered	32008	0.0169324	Burkholderia
UTI	CFS-BS-U-gemus0740	Urine-UTI	Filtered	40323	0.0508005	Stenotrophomonas
UTI	CFS-BS-U-gemus0859	Urine-UTI	Filtered	286	0.0415943	Pseudomonas
UTI	CFS-BS-U-gemus0859	Urine-UTI	Filtered	374	0.033153	Bradyrhizobium
UTI	CFS-BS-U-gemus0859	Urine-UTI	Filtered	407	0.0403064	Methylobacterium
UTI	CFS-BS-U-gemus0859	Urine-UTI	Filtered	407	0.0403064	Methylobacterium
UTI	CFS-BS-U-gemus0859	Urine-UTI	Filtered	469	0.0967629	Acinetobacter
UTI	CFS-BS-U-gemus0859	Urine-UTI	Filtered	561	14.716	Escherichia
UTI	CFS-BS-U-gemus0859	Urine-UTI	Filtered	838	7.08465	Prevotella
UTI	CFS-BS-U-gemus0859	Urine-UTI	Filtered	1279	0.38197	Staphylococcus
UTI	CFS-BS-U-gemus0859	Urine-UTI	Filtered	1301	2.33039	Streptococcus
UTI	CFS-BS-U-gemus0859	Urine-UTI	Filtered	1350	0.522412	Enterococcus
UTI	CFS-BS-U-gemus0859	Urine-UTI	Filtered	1578	0.772773	Lactobacillus
UTI	CFS-BS-U-gemus0859	Urine-UTI	Filtered	1716	61.2345	Corynebacterium
UTI	CFS-BS-U-gemus0859	Urine-UTI	Filtered	1743	0.271965	Propionibacterium
UTI	CFS-BS-U-gemus0859	Urine-UTI	Filtered	129337	0.0169382	Geobacillus
No UTI	CFS-BS-U-gemus0877	Urine-UTI	Filtered	283	0.0343209	Comamonas
No UTI	CFS-BS-U-gemus0877	Urine-UTI	Filtered	338	0.0514917	Xanthomonas
No UTI	CFS-BS-U-gemus0877	Urine-UTI	Filtered	374	0.166193	Bradyrhizobium
No UTI	CFS-BS-U-gemus0877	Urine-UTI	Filtered	561	0.0437626	Escherichia
No UTI	CFS-BS-U-gemus0877	Urine-UTI	Filtered	1279	0.264972	Staphylococcus
No UTI	CFS-BS-U-gemus0877	Urine-UTI	Filtered	1301	0.0343381	Streptococcus
No UTI	CFS-BS-U-gemus0877	Urine-UTI	Filtered	1350	0.0343132	Enterococcus
No UTI	CFS-BS-U-gemus0877	Urine-UTI	Filtered	1716	0.0425236	Corynebacterium
No UTI	CFS-BS-U-gemus0877	Urine-UTI	Filtered	1743	0.546111	Propionibacterium
No UTI	CFS-BS-U-gemus0877	Urine-UTI	Filtered	12916	0.0343208	Acidovorax
No UTI	CFS-BS-U-gemus0877	Urine-UTI	Filtered	40323	0.0343196	Stenotrophomonas
No UTI	CFS-BS-U-gemus0877	Urine-UTI	Filtered	48736	0.0231363	Ralstonia
UTI	CFS-BS-U-gemus1052	Urine-UTI	Filtered	237	0.0156863	Flavobacterium
UTI	CFS-BS-U-gemus1052	Urine-UTI	Filtered	286	16.4221	Pseudomonas
UTI	CFS-BS-U-gemus1052	Urine-UTI	Filtered	338	0.0181247	Xanthomonas
UTI	CFS-BS-U-gemus1052	Urine-UTI	Filtered	374	0.109938	Bradyrhizobium
UTI	CFS-BS-U-gemus1052	Urine-UTI	Filtered	407	0.0157029	Methylobacterium
UTI	CFS-BS-U-gemus1052	Urine-UTI	Filtered	407	0.0157029	Methylobacterium
UTI	CFS-BS-U-gemus1052	Urine-UTI	Filtered	469	0.1082	Acinetobacter
UTI	CFS-BS-U-gemus1052	Urine-UTI	Filtered	838	3.11382	Prevotella
UTI	CFS-BS-U-gemus1052	Urine-UTI	Filtered	1279	0.130224	Staphylococcus
UTI	CFS-BS-U-gemus1052	Urine-UTI	Filtered	1301	1.08693	Streptococcus
UTI	CFS-BS-U-gemus1052	Urine-UTI	Filtered	1578	0.173845	Lactobacillus
UTI	CFS-BS-U-gemus1052	Urine-UTI	Filtered	1716	0.0842835	Corynebacterium
UTI	CFS-BS-U-gemus1052	Urine-UTI	Filtered	1743	0.205246	Propionibacterium
UTI	CFS-BS-U-gemus1052	Urine-UTI	Filtered	12916	0.0173933	Acidovorax
UTI	CFS-BS-U-gemus1052	Urine-UTI	Filtered	32008	0.0157324	Burkholderia
UTI	CFS-BS-U-gemus1052	Urine-UTI	Filtered	40323	0.030162	Stenotrophomonas
UTI	CFS-BS-U-gemus1052	Urine-UTI	Filtered	48736	0.0314313	Ralstonia
UTI	CFS-BS-U-gemus1088	Urine-UTI	Filtered	338	0.0568461	Xanthomonas
UTI	CFS-BS-U-gemus1088	Urine-UTI	Filtered	374	0.0183791	Bradyrhizobium
UTI	CFS-BS-U-gemus1088	Urine-UTI	Filtered	379	0.0514396	Rhizobium
UTI	CFS-BS-U-gemus1088	Urine-UTI	Filtered	561	0.0233672	Escherichia
UTI	CFS-BS-U-gemus1088	Urine-UTI	Filtered	1279	0.284111	Staphylococcus
UTI	CFS-BS-U-gemus1088	Urine-UTI	Filtered	1301	0.439237	Streptococcus
UTI	CFS-BS-U-gemus1088	Urine-UTI	Filtered	1350	2.19266	Enterococcus
UTI	CFS-BS-U-gemus1088	Urine-UTI	Filtered	1578	0.0230279	Lactobacillus
UTI	CFS-BS-U-gemus1088	Urine-UTI	Filtered	1716	0.112088	Corynebacterium
UTI	CFS-BS-U-gemus1088	Urine-UTI	Filtered	1743	0.480161	Propionibacterium
UTI	CFS-BS-U-gemus1088	Urine-UTI	Filtered	40323	0.154352	Stenotrophomonas
UTI	CFS-BS-U-gemus1125	Urine-UTI	Filtered	286	0.0822857	Pseudomonas
UTI	CFS-BS-U-gemus1125	Urine-UTI	Filtered	338	0.0321367	Xanthomonas
UTI	CFS-BS-U-gemus1125	Urine-UTI	Filtered	374	0.0160558	Bradyrhizobium
UTI	CFS-BS-U-gemus1125	Urine-UTI	Filtered	469	0.313153	Acinetobacter
UTI	CFS-BS-U-gemus1125	Urine-UTI	Filtered	561	1657.74	Escherichia
UTI	CFS-BS-U-gemus1125	Urine-UTI	Filtered	838	0.0395017	Prevotella
UTI	CFS-BS-U-gemus1125	Urine-UTI	Filtered	1279	0.131251	Staphylococcus
UTI	CFS-BS-U-gemus1125	Urine-UTI	Filtered	1350	0.0328848	Enterococcus
UTI	CFS-BS-U-gemus1125	Urine-UTI	Filtered	1578	0.0160603	Lactobacillus
UTI	CFS-BS-U-gemus1125	Urine-UTI	Filtered	1716	0.354338	Corynebacterium
UTI	CFS-BS-U-gemus1125	Urine-UTI	Filtered	1743	0.0642113	Propionibacterium
UTI	CFS-BS-U-gemus1125	Urine-UTI	Filtered	12916	0.135802	Acidovorax
UTI	CFS-BS-U-gemus1125	Urine-UTI	Filtered	106589	0.0363842	Cupriavidus
No UTI	CFS-BS-U-gemus1181	Urine-UTI	Filtered	88	0.0439493	Leptothrix
No UTI	CFS-BS-U-gemus1181	Urine-UTI	Filtered	222	0.0245684	Achromobacter
No UTI	CFS-BS-U-gemus1181	Urine-UTI	Filtered	283	0.04242	Comamonas
No UTI	CFS-BS-U-gemus1181	Urine-UTI	Filtered	286	0.370091	Pseudomonas
No UTI	CFS-BS-U-gemus1181	Urine-UTI	Filtered	338	0.0552877	Xanthomonas
No UTI	CFS-BS-U-gemus1181	Urine-UTI	Filtered	374	0.16471	Bradyrhizobium
No UTI	CFS-BS-U-gemus1181	Urine-UTI	Filtered	469	0.26704	Acinetobacter
No UTI	CFS-BS-U-gemus1181	Urine-UTI	Filtered	1279	0.393756	Staphylococcus
No UTI	CFS-BS-U-gemus1181	Urine-UTI	Filtered	1301	1.00982	Streptococcus
No UTI	CFS-BS-U-gemus1181	Urine-UTI	Filtered	1578	0.0207349	Lactobacillus
No UTI	CFS-BS-U-gemus1181	Urine-UTI	Filtered	1716	0.681188	Corynebacterium
No UTI	CFS-BS-U-gemus1181	Urine-UTI	Filtered	1743	0.480765	Propionibacterium
No UTI	CFS-BS-U-gemus1181	Urine-UTI	Filtered	12916	0.122937	Acidovorax
No UTI	CFS-BS-U-gemus1181	Urine-UTI	Filtered	40323	0.243888	Stenotrophomonas
No UTI	CFS-BS-U-gemus1181	Urine-UTI	Filtered	48736	0.105453	Ralstonia
No UTI	CFS-BS-U-gemus1184	Urine-UTI	Filtered	286	0.053324	Pseudomonas
No UTI	CFS-BS-U-gemus1184	Urine-UTI	Filtered	338	0.0165873	Xanthomonas
No UTI	CFS-BS-U-gemus1184	Urine-UTI	Filtered	374	0.0404601	Bradyrhizobium
No UTI	CFS-BS-U-gemus1184	Urine-UTI	Filtered	407	0.0165881	Methylobacterium
No UTI	CFS-BS-U-gemus1184	Urine-UTI	Filtered	407	0.0165881	Methylobacterium
No UTI	CFS-BS-U-gemus1184	Urine-UTI	Filtered	1279	0.0331575	Staphylococcus
No UTI	CFS-BS-U-gemus1184	Urine-UTI	Filtered	1350	0.526824	Enterococcus
No UTI	CFS-BS-U-gemus1184	Urine-UTI	Filtered	1716	0.0483039	Corynebacterium
No UTI	CFS-BS-U-gemus1184	Urine-UTI	Filtered	1743	0.116065	Propionibacterium
No UTI	CFS-BS-U-gemus1184	Urine-UTI	Filtered	12916	0.0165879	Acidovorax
No UTI	CFS-BS-U-gemus1187	Urine-UTI	Filtered	283	0.0539581	Comamonas
No UTI	CFS-BS-U-gemus1187	Urine-UTI	Filtered	286	0.273522	Pseudomonas
No UTI	CFS-BS-U-gemus1187	Urine-UTI	Filtered	374	0.0931816	Bradyrhizobium
No UTI	CFS-BS-U-gemus1187	Urine-UTI	Filtered	469	0.171201	Acinetobacter
No UTI	CFS-BS-U-gemus1187	Urine-UTI	Filtered	561	5.24007	Escherichia
No UTI	CFS-BS-U-gemus1187	Urine-UTI	Filtered	838	0.18537	Prevotella
No UTI	CFS-BS-U-gemus1187	Urine-UTI	Filtered	1279	0.232128	Staphylococcus
No UTI	CFS-BS-U-gemus1187	Urine-UTI	Filtered	1301	0.128002	Streptococcus
No UTI	CFS-BS-U-gemus1187	Urine-UTI	Filtered	1350	0.0683618	Enterococcus
No UTI	CFS-BS-U-gemus1187	Urine-UTI	Filtered	1578	3.88714	Lactobacillus
No UTI	CFS-BS-U-gemus1187	Urine-UTI	Filtered	1716	0.0249515	Corynebacterium
No UTI	CFS-BS-U-gemus1187	Urine-UTI	Filtered	1743	0.0998608	Propionibacterium
No UTI	CFS-BS-U-gemus1187	Urine-UTI	Filtered	12916	0.0980669	Acidovorax
No UTI	CFS-BS-U-gemus1187	Urine-UTI	Filtered	40323	0.0832315	Stenotrophomonas
No UTI	CFS-BS-U-gemus1187	Urine-UTI	Filtered	48736	0.0166798	Ralstonia
UTI	CFS-BS-U-gemus1195	Urine-UTI	Filtered	283	0.0467555	Comamonas
UTI	CFS-BS-U-gemus1195	Urine-UTI	Filtered	286	0.250693	Pseudomonas
UTI	CFS-BS-U-gemus1195	Urine-UTI	Filtered	338	0.0157379	Xanthomonas
UTI	CFS-BS-U-gemus1195	Urine-UTI	Filtered	374	0.0471613	Bradyrhizobium
UTI	CFS-BS-U-gemus1195	Urine-UTI	Filtered	469	1.68745	Acinetobacter
UTI	CFS-BS-U-gemus1195	Urine-UTI	Filtered	561	10228.7	Escherichia
UTI	CFS-BS-U-gemus1195	Urine-UTI	Filtered	838	0.174045	Prevotella
UTI	CFS-BS-U-gemus1195	Urine-UTI	Filtered	1279	0.732983	Staphylococcus
UTI	CFS-BS-U-gemus1195	Urine-UTI	Filtered	1301	0.4248	Streptococcus
UTI	CFS-BS-U-gemus1195	Urine-UTI	Filtered	1716	1.29128	Corynebacterium
UTI	CFS-BS-U-gemus1195	Urine-UTI	Filtered	1743	0.267392	Propionibacterium
UTI	CFS-BS-U-gemus1195	Urine-UTI	Filtered	12916	0.858564	Acidovorax
UTI	CFS-BS-U-gemus1195	Urine-UTI	Filtered	40323	0.0157474	Stenotrophomonas
UTI	CFS-BS-U-gemus1195	Urine-UTI	Filtered	106589	0.0605903	Cupriavidus
UTI	CFS-BS-U-gemus1752	Urine-UTI	Filtered	286	0.0188173	Pseudomonas
UTI	CFS-BS-U-gemus1752	Urine-UTI	Filtered	561	0.166475	Escherichia
UTI	CFS-BS-U-gemus1752	Urine-UTI	Filtered	838	0.0229699	Prevotella
UTI	CFS-BS-U-gemus1752	Urine-UTI	Filtered	1279	0.0470212	Staphylococcus
UTI	CFS-BS-U-gemus1752	Urine-UTI	Filtered	1301	0.742144	Streptococcus
UTI	CFS-BS-U-gemus1752	Urine-UTI	Filtered	1350	7.21921	Enterococcus
UTI	CFS-BS-U-gemus1752	Urine-UTI	Filtered	1578	0.601034	Lactobacillus
UTI	CFS-BS-U-gemus1752	Urine-UTI	Filtered	1743	0.112079	Propionibacterium
UTI	CFS-BS-U-gemus1752	Urine-UTI	Filtered	32008	0.0186776	Burkholderia
UTI	CFS-BS-U-gemus1752	Urine-UTI	Filtered	48736	0.0223782	Ralstonia
UTI	CFS-BS-U-gemus1752	Urine-UTI	Filtered	106589	0.0217207	Cupriavidus
UTI	CFS-BS-U-gemus1752	Urine-UTI	Filtered	129337	0.0188229	Geobacillus
UTI	CFS-BS-U-gemus1954	Urine-UTI	Filtered	338	0.0179586	Xanthomonas
UTI	CFS-BS-U-gemus1954	Urine-UTI	Filtered	838	0.751752	Prevotella
UTI	CFS-BS-U-gemus1954	Urine-UTI	Filtered	1279	0.0989992	Staphylococcus
UTI	CFS-BS-U-gemus1954	Urine-UTI	Filtered	1301	0.487422	Streptococcus
UTI	CFS-BS-U-gemus1954	Urine-UTI	Filtered	1350	55.8368	Enterococcus
UTI	CFS-BS-U-gemus1954	Urine-UTI	Filtered	1578	0.739403	Lactobacillus
UTI	CFS-BS-U-gemus1954	Urine-UTI	Filtered	1716	0.0806583	Corynebacterium
UTI	CFS-BS-U-gemus1954	Urine-UTI	Filtered	1743	0.0458458	Propionibacterium
UTI	CFS-BS-U-gemus1954	Urine-UTI	Filtered	12916	0.0179573	Acidovorax
UTI	CFS-BS-U-gemus1954	Urine-UTI	Filtered	40323	0.0179583	Stenotrophomonas
UTI	CFS-BS-U-gemus1954	Urine-UTI	Filtered	48736	0.0179588	Ralstonia
UTI	CFS-BS-U-gemus1954	Urine-UTI	Filtered	129337	0.0179821	Geobacillus
UTI	CFS-BS-U-gemus1970	Urine-UTI	Filtered	286	0.0207316	Pseudomonas
UTI	CFS-BS-U-gemus1970	Urine-UTI	Filtered	469	0.0206905	Acinetobacter
UTI	CFS-BS-U-gemus1970	Urine-UTI	Filtered	561	9.79209	Escherichia
UTI	CFS-BS-U-gemus1970	Urine-UTI	Filtered	1279	0.0208121	Staphylococcus
UTI	CFS-BS-U-gemus1970	Urine-UTI	Filtered	1350	0.0630701	Enterococcus
UTI	CFS-BS-U-gemus1970	Urine-UTI	Filtered	1578	2.00286	Lactobacillus
UTI	CFS-BS-U-gemus1970	Urine-UTI	Filtered	1743	0.0208736	Propionibacterium
UTI	CFS-BS-U-gemus1970	Urine-UTI	Filtered	12916	0.0259084	Acidovorax
UTI	CFS-BS-U-gemus2460	Urine-UTI	Filtered	88	0.0363939	Leptothrix
UTI	CFS-BS-U-gemus2460	Urine-UTI	Filtered	283	0.0581405	Comamonas
UTI	CFS-BS-U-gemus2460	Urine-UTI	Filtered	286	0.18199	Pseudomonas
UTI	CFS-BS-U-gemus2460	Urine-UTI	Filtered	338	0.10916	Xanthomonas
UTI	CFS-BS-U-gemus2460	Urine-UTI	Filtered	374	0.277091	Bradyrhizobium
UTI	CFS-BS-U-gemus2460	Urine-UTI	Filtered	407	0.0443419	Methylobacterium
UTI	CFS-BS-U-gemus2460	Urine-UTI	Filtered	407	0.0443419	Methylobacterium
UTI	CFS-BS-U-gemus2460	Urine-UTI	Filtered	469	0.145566	Acinetobacter
UTI	CFS-BS-U-gemus2460	Urine-UTI	Filtered	561	6.1923	Escherichia
UTI	CFS-BS-U-gemus2460	Urine-UTI	Filtered	838	0.0363976	Prevotella
UTI	CFS-BS-U-gemus2460	Urine-UTI	Filtered	1279	0.400307	Staphylococcus
UTI	CFS-BS-U-gemus2460	Urine-UTI	Filtered	1301	0.653805	Streptococcus
UTI	CFS-BS-U-gemus2460	Urine-UTI	Filtered	1716	0.678482	Corynebacterium
UTI	CFS-BS-U-gemus2460	Urine-UTI	Filtered	1743	1.94146	Propionibacterium
UTI	CFS-BS-U-gemus2460	Urine-UTI	Filtered	12916	0.152756	Acidovorax
UTI	CFS-BS-U-gemus2460	Urine-UTI	Filtered	40323	0.145537	Stenotrophomonas
UTI	CFS-BS-U-gemus2460	Urine-UTI	Filtered	129337	0.162497	Geobacillus
UTI	CFS-BS-U-gemus2709	Urine-UTI	Filtered	283	1.85192	Comamonas
UTI	CFS-BS-U-gemus2709	Urine-UTI	Filtered	286	0.111831	Pseudomonas
UTI	CFS-BS-U-gemus2709	Urine-UTI	Filtered	469	0.498064	Acinetobacter
UTI	CFS-BS-U-gemus2709	Urine-UTI	Filtered	561	2147.39	Escherichia
UTI	CFS-BS-U-gemus2709	Urine-UTI	Filtered	838	0.319794	Prevotella
UTI	CFS-BS-U-gemus2709	Urine-UTI	Filtered	1279	0.656575	Staphylococcus
UTI	CFS-BS-U-gemus2709	Urine-UTI	Filtered	1301	7.97795	Streptococcus
UTI	CFS-BS-U-gemus2709	Urine-UTI	Filtered	1350	0.85188	Enterococcus
UTI	CFS-BS-U-gemus2709	Urine-UTI	Filtered	1578	2.20226	Lactobacillus
UTI	CFS-BS-U-gemus2709	Urine-UTI	Filtered	1716	0.865061	Corynebacterium
UTI	CFS-BS-U-gemus2709	Urine-UTI	Filtered	1743	0.148067	Propionibacterium
UTI	CFS-BS-U-gemus2913	Urine-UTI	Filtered	88	0.0272371	Leptothrix
UTI	CFS-BS-U-gemus2913	Urine-UTI	Filtered	222	0.0790879	Achromobacter
UTI	CFS-BS-U-gemus2913	Urine-UTI	Filtered	237	0.0444848	Flavobacterium
UTI	CFS-BS-U-gemus2913	Urine-UTI	Filtered	283	0.131388	Comamonas
UTI	CFS-BS-U-gemus2913	Urine-UTI	Filtered	286	1.46046	Pseudomonas
UTI	CFS-BS-U-gemus2913	Urine-UTI	Filtered	338	0.0239267	Xanthomonas
UTI	CFS-BS-U-gemus2913	Urine-UTI	Filtered	374	0.342046	Bradyrhizobium
UTI	CFS-BS-U-gemus2913	Urine-UTI	Filtered	407	0.13568	Methylobacterium
UTI	CFS-BS-U-gemus2913	Urine-UTI	Filtered	407	0.13568	Methylobacterium
UTI	CFS-BS-U-gemus2913	Urine-UTI	Filtered	469	0.278209	Acinetobacter
UTI	CFS-BS-U-gemus2913	Urine-UTI	Filtered	561	0.0340411	Escherichia
UTI	CFS-BS-U-gemus2913	Urine-UTI	Filtered	1279	0.26572	Staphylococcus
UTI	CFS-BS-U-gemus2913	Urine-UTI	Filtered	1301	0.0885703	Streptococcus
UTI	CFS-BS-U-gemus2913	Urine-UTI	Filtered	1350	0.149978	Enterococcus
UTI	CFS-BS-U-gemus2913	Urine-UTI	Filtered	1578	0.0221437	Lactobacillus
UTI	CFS-BS-U-gemus2913	Urine-UTI	Filtered	1716	0.0893318	Corynebacterium
UTI	CFS-BS-U-gemus2913	Urine-UTI	Filtered	1743	0.447018	Propionibacterium
UTI	CFS-BS-U-gemus2913	Urine-UTI	Filtered	12916	0.263408	Acidovorax
UTI	CFS-BS-U-gemus2913	Urine-UTI	Filtered	32008	0.0223089	Burkholderia
UTI	CFS-BS-U-gemus2913	Urine-UTI	Filtered	40323	0.426434	Stenotrophomonas
UTI	CFS-BS-U-gemus2913	Urine-UTI	Filtered	48736	0.0493359	Ralstonia
No UTI	CFS-BS-U-gemus838	Urine-UTI	Filtered	1279	0.0197001	Staphylococcus
No UTI	CFS-BS-U-gemus838	Urine-UTI	Filtered	1743	0.0197004	Propionibacterium
No UTI	CFS-BS-U-gemus840	Urine-UTI	Filtered	1716	0.0186248	Corynebacterium
No UTI	CFS-BS-U-gemus843	Urine-UTI	Filtered	286	0.0231556	Pseudomonas
No UTI	CFS-BS-U-gemus843	Urine-UTI	Filtered	374	0.0463939	Bradyrhizobium
No UTI	CFS-BS-U-gemus843	Urine-UTI	Filtered	561	0.0231576	Escherichia
No UTI	CFS-BS-U-gemus843	Urine-UTI	Filtered	838	0.0857489	Prevotella
No UTI	CFS-BS-U-gemus843	Urine-UTI	Filtered	1279	0.636004	Staphylococcus
No UTI	CFS-BS-U-gemus843	Urine-UTI	Filtered	1301	0.883808	Streptococcus
No UTI	CFS-BS-U-gemus843	Urine-UTI	Filtered	1350	0.0235708	Enterococcus
No UTI	CFS-BS-U-gemus843	Urine-UTI	Filtered	1578	1.82567	Lactobacillus
No UTI	CFS-BS-U-gemus843	Urine-UTI	Filtered	1716	0.120209	Corynebacterium
No UTI	CFS-BS-U-gemus843	Urine-UTI	Filtered	1743	0.0463044	Propionibacterium
No UTI	CFS-BS-U-gemus843	Urine-UTI	Filtered	12916	0.0231574	Acidovorax
No UTI	CFS-BS-U-gemus843	Urine-UTI	Filtered	48736	0.0231608	Ralstonia
No UTI	CFS-BS-U-gemus843	Urine-UTI	Filtered	106589	0.0231579	Cupriavidus
Negative	CFS-BS-U-metus0196	Urine-Stents	Filtered	222	0.0691563	Achromobacter
Negative	CFS-BS-U-metus0196	Urine-Stents	Filtered	286	0.202537	Pseudomonas
Negative	CFS-BS-U-metus0196	Urine-Stents	Filtered	338	0.0257649	Xanthomonas
Negative	CFS-BS-U-metus0196	Urine-Stents	Filtered	374	0.0535497	Bradyrhizobium
Negative	CFS-BS-U-metus0196	Urine-Stents	Filtered	407	0.0204086	Methylobacterium
Negative	CFS-BS-U-metus0196	Urine-Stents	Filtered	407	0.0204086	Methylobacterium
Negative	CFS-BS-U-metus0196	Urine-Stents	Filtered	469	0.0750663	Acinetobacter
Negative	CFS-BS-U-metus0196	Urine-Stents	Filtered	561	0.0456301	Escherichia
Negative	CFS-BS-U-metus0196	Urine-Stents	Filtered	1279	0.142813	Staphylococcus
Negative	CFS-BS-U-metus0196	Urine-Stents	Filtered	1716	0.0427221	Corynebacterium
Negative	CFS-BS-U-metus0196	Urine-Stents	Filtered	1743	0.877115	Propionibacterium
Negative	CFS-BS-U-metus0196	Urine-Stents	Filtered	12916	0.077461	Acidovorax
Negative	CFS-BS-U-metus0196	Urine-Stents	Filtered	40323	0.0612242	Stenotrophomonas
Negative	CFS-BS-U-metus0196	Urine-Stents	Filtered	48736	0.0210473	Ralstonia
Negative	CFS-BS-U-metus0196	Urine-Stents	Filtered	129337	0.0612176	Geobacillus
Negative	CFS-BS-U-metus0217	Urine-Stents	Filtered	283	0.0237953	Comamonas
Negative	CFS-BS-U-metus0217	Urine-Stents	Filtered	286	0.200328	Pseudomonas
Negative	CFS-BS-U-metus0217	Urine-Stents	Filtered	338	0.0921656	Xanthomonas
Negative	CFS-BS-U-metus0217	Urine-Stents	Filtered	374	0.197062	Bradyrhizobium
Negative	CFS-BS-U-metus0217	Urine-Stents	Filtered	407	0.0442095	Methylobacterium
Negative	CFS-BS-U-metus0217	Urine-Stents	Filtered	407	0.0442095	Methylobacterium
Negative	CFS-BS-U-metus0217	Urine-Stents	Filtered	469	0.132663	Acinetobacter
Negative	CFS-BS-U-metus0217	Urine-Stents	Filtered	561	0.0209693	Escherichia
Negative	CFS-BS-U-metus0217	Urine-Stents	Filtered	1279	0.361574	Staphylococcus
Negative	CFS-BS-U-metus0217	Urine-Stents	Filtered	1301	0.420397	Streptococcus
Negative	CFS-BS-U-metus0217	Urine-Stents	Filtered	1350	0.194508	Enterococcus
Negative	CFS-BS-U-metus0217	Urine-Stents	Filtered	1578	0.162234	Lactobacillus
Negative	CFS-BS-U-metus0217	Urine-Stents	Filtered	1716	0.067556	Corynebacterium
Negative	CFS-BS-U-metus0217	Urine-Stents	Filtered	1743	1.52427	Propionibacterium
Negative	CFS-BS-U-metus0217	Urine-Stents	Filtered	12916	0.152296	Acidovorax
Negative	CFS-BS-U-metus0217	Urine-Stents	Filtered	40323	0.099681	Stenotrophomonas
Negative	CFS-BS-U-metus0217	Urine-Stents	Filtered	48736	0.0195476	Ralstonia
Negative	CFS-BS-U-metus0217	Urine-Stents	Filtered	129337	0.597746	Geobacillus
Negative	CFS-BS-U-metus0221	Urine-Stents	Filtered	286	0.0686403	Pseudomonas
Negative	CFS-BS-U-metus0221	Urine-Stents	Filtered	1279	0.193646	Staphylococcus
Negative	CFS-BS-U-metus0221	Urine-Stents	Filtered	1350	0.0228727	Enterococcus
Negative	CFS-BS-U-metus0221	Urine-Stents	Filtered	1578	0.49514	Lactobacillus
Negative	CFS-BS-U-metus0221	Urine-Stents	Filtered	1743	0.114401	Propionibacterium
Negative	CFS-BS-U-metus0221	Urine-Stents	Filtered	129337	0.0686473	Geobacillus
Negative	CFS-BS-U-metus0222	Urine-Stents	Filtered	222	0.0257582	Achromobacter
Negative	CFS-BS-U-metus0222	Urine-Stents	Filtered	283	0.0626168	Comamonas
Negative	CFS-BS-U-metus0222	Urine-Stents	Filtered	286	0.209191	Pseudomonas
Negative	CFS-BS-U-metus0222	Urine-Stents	Filtered	338	0.0421666	Xanthomonas
Negative	CFS-BS-U-metus0222	Urine-Stents	Filtered	374	0.0622265	Bradyrhizobium
Negative	CFS-BS-U-metus0222	Urine-Stents	Filtered	407	0.0632547	Methylobacterium
Negative	CFS-BS-U-metus0222	Urine-Stents	Filtered	407	0.0632547	Methylobacterium
Negative	CFS-BS-U-metus0222	Urine-Stents	Filtered	469	0.0843289	Acinetobacter
Negative	CFS-BS-U-metus0222	Urine-Stents	Filtered	1279	0.180708	Staphylococcus
Negative	CFS-BS-U-metus0222	Urine-Stents	Filtered	1301	0.115795	Streptococcus
Negative	CFS-BS-U-metus0222	Urine-Stents	Filtered	1716	0.0426248	Corynebacterium
Negative	CFS-BS-U-metus0222	Urine-Stents	Filtered	1743	1.02785	Propionibacterium
Negative	CFS-BS-U-metus0222	Urine-Stents	Filtered	12916	0.0807769	Acidovorax
Negative	CFS-BS-U-metus0222	Urine-Stents	Filtered	32008	0.0238288	Burkholderia
Negative	CFS-BS-U-metus0222	Urine-Stents	Filtered	40323	0.0632494	Stenotrophomonas
Negative	CFS-BS-U-metus0222	Urine-Stents	Filtered	129337	0.0667518	Geobacillus
Negative	CFS-BS-U-metus0223	Urine-Stents	Filtered	222	0.0659332	Achromobacter
Negative	CFS-BS-U-metus0223	Urine-Stents	Filtered	237	0.045388	Flavobacterium
Negative	CFS-BS-U-metus0223	Urine-Stents	Filtered	283	0.244081	Comamonas
Negative	CFS-BS-U-metus0223	Urine-Stents	Filtered	286	0.902948	Pseudomonas
Negative	CFS-BS-U-metus0223	Urine-Stents	Filtered	338	0.199033	Xanthomonas
Negative	CFS-BS-U-metus0223	Urine-Stents	Filtered	374	0.845753	Bradyrhizobium
Negative	CFS-BS-U-metus0223	Urine-Stents	Filtered	379	0.244966	Rhizobium
Negative	CFS-BS-U-metus0223	Urine-Stents	Filtered	407	0.888232	Methylobacterium
Negative	CFS-BS-U-metus0223	Urine-Stents	Filtered	407	0.888232	Methylobacterium
Negative	CFS-BS-U-metus0223	Urine-Stents	Filtered	469	0.481011	Acinetobacter
Negative	CFS-BS-U-metus0223	Urine-Stents	Filtered	561	0.670603	Escherichia
Negative	CFS-BS-U-metus0223	Urine-Stents	Filtered	838	0.158867	Prevotella
Negative	CFS-BS-U-metus0223	Urine-Stents	Filtered	1279	0.635448	Staphylococcus
Negative	CFS-BS-U-metus0223	Urine-Stents	Filtered	1301	0.341969	Streptococcus
Negative	CFS-BS-U-metus0223	Urine-Stents	Filtered	1350	0.0226945	Enterococcus
Negative	CFS-BS-U-metus0223	Urine-Stents	Filtered	1578	0.158863	Lactobacillus
Negative	CFS-BS-U-metus0223	Urine-Stents	Filtered	1716	0.239107	Corynebacterium
Negative	CFS-BS-U-metus0223	Urine-Stents	Filtered	1743	4.73627	Propionibacterium
Negative	CFS-BS-U-metus0223	Urine-Stents	Filtered	12916	0.359626	Acidovorax
Negative	CFS-BS-U-metus0223	Urine-Stents	Filtered	32008	0.0456136	Burkholderia
Negative	CFS-BS-U-metus0223	Urine-Stents	Filtered	40323	1.67873	Stenotrophomonas
Negative	CFS-BS-U-metus0223	Urine-Stents	Filtered	48736	1.30484	Ralstonia
Negative	CFS-BS-U-metus0223	Urine-Stents	Filtered	106589	0.072233	Cupriavidus
Negative	CFS-BS-U-metus0223	Urine-Stents	Filtered	129337	0.204795	Geobacillus
Negative	CFS-BS-U-metus0224	Urine-Stents	Filtered	88	0.0382708	Leptothrix
Negative	CFS-BS-U-metus0224	Urine-Stents	Filtered	222	0.0331608	Achromobacter
Negative	CFS-BS-U-metus0224	Urine-Stents	Filtered	283	0.13686	Comamonas
Negative	CFS-BS-U-metus0224	Urine-Stents	Filtered	286	1.08186	Pseudomonas
Negative	CFS-BS-U-metus0224	Urine-Stents	Filtered	338	0.0267317	Xanthomonas
Negative	CFS-BS-U-metus0224	Urine-Stents	Filtered	374	0.225729	Bradyrhizobium
Negative	CFS-BS-U-metus0224	Urine-Stents	Filtered	379	0.101447	Rhizobium
Negative	CFS-BS-U-metus0224	Urine-Stents	Filtered	407	0.101678	Methylobacterium
Negative	CFS-BS-U-metus0224	Urine-Stents	Filtered	407	0.101678	Methylobacterium
Negative	CFS-BS-U-metus0224	Urine-Stents	Filtered	469	0.215261	Acinetobacter
Negative	CFS-BS-U-metus0224	Urine-Stents	Filtered	1279	0.370774	Staphylococcus
Negative	CFS-BS-U-metus0224	Urine-Stents	Filtered	1301	0.153368	Streptococcus
Negative	CFS-BS-U-metus0224	Urine-Stents	Filtered	1350	0.0510753	Enterococcus
Negative	CFS-BS-U-metus0224	Urine-Stents	Filtered	1578	1.95351	Lactobacillus
Negative	CFS-BS-U-metus0224	Urine-Stents	Filtered	1716	0.0512571	Corynebacterium
Negative	CFS-BS-U-metus0224	Urine-Stents	Filtered	1743	0.821817	Propionibacterium
Negative	CFS-BS-U-metus0224	Urine-Stents	Filtered	12916	0.0821327	Acidovorax
Negative	CFS-BS-U-metus0224	Urine-Stents	Filtered	32008	0.0268413	Burkholderia
Negative	CFS-BS-U-metus0224	Urine-Stents	Filtered	40323	0.156788	Stenotrophomonas
Negative	CFS-BS-U-metus0224	Urine-Stents	Filtered	48736	0.0963128	Ralstonia
Negative	CFS-BS-U-metus0224	Urine-Stents	Filtered	106589	0.0608315	Cupriavidus
Negative	CFS-BS-U-metus0224	Urine-Stents	Filtered	129337	0.0773609	Geobacillus
Negative	CFS-BS-U-metus0225	Urine-Stents	Filtered	286	0.0558426	Pseudomonas
Negative	CFS-BS-U-metus0225	Urine-Stents	Filtered	561	0.0228725	Escherichia
Negative	CFS-BS-U-metus0225	Urine-Stents	Filtered	838	0.0228755	Prevotella
Negative	CFS-BS-U-metus0225	Urine-Stents	Filtered	1279	0.0457585	Staphylococcus
Negative	CFS-BS-U-metus0225	Urine-Stents	Filtered	1301	0.0686328	Streptococcus
Negative	CFS-BS-U-metus0225	Urine-Stents	Filtered	1350	0.0915128	Enterococcus
Negative	CFS-BS-U-metus0225	Urine-Stents	Filtered	1743	0.137303	Propionibacterium
Negative	CFS-BS-U-metus0225	Urine-Stents	Filtered	40323	0.0228677	Stenotrophomonas
Negative	CFS-BS-U-metus0225	Urine-Stents	Filtered	48736	0.0228774	Ralstonia
Negative	CFS-BS-U-metus0225	Urine-Stents	Filtered	129337	0.0228711	Geobacillus
Negative	CFS-BS-U-metus0249	Urine-Stents	Filtered	88	0.0335307	Leptothrix
Negative	CFS-BS-U-metus0249	Urine-Stents	Filtered	222	0.200316	Achromobacter
Negative	CFS-BS-U-metus0249	Urine-Stents	Filtered	237	0.050798	Flavobacterium
Negative	CFS-BS-U-metus0249	Urine-Stents	Filtered	283	0.11027	Comamonas
Negative	CFS-BS-U-metus0249	Urine-Stents	Filtered	286	0.355149	Pseudomonas
Negative	CFS-BS-U-metus0249	Urine-Stents	Filtered	338	0.0460884	Xanthomonas
Negative	CFS-BS-U-metus0249	Urine-Stents	Filtered	374	0.321342	Bradyrhizobium
Negative	CFS-BS-U-metus0249	Urine-Stents	Filtered	407	0.0816107	Methylobacterium
Negative	CFS-BS-U-metus0249	Urine-Stents	Filtered	407	0.0816107	Methylobacterium
Negative	CFS-BS-U-metus0249	Urine-Stents	Filtered	469	0.15056	Acinetobacter
Negative	CFS-BS-U-metus0249	Urine-Stents	Filtered	561	0.101482	Escherichia
Negative	CFS-BS-U-metus0249	Urine-Stents	Filtered	838	0.022456	Prevotella
Negative	CFS-BS-U-metus0249	Urine-Stents	Filtered	1279	0.305103	Staphylococcus
Negative	CFS-BS-U-metus0249	Urine-Stents	Filtered	1301	0.466979	Streptococcus
Negative	CFS-BS-U-metus0249	Urine-Stents	Filtered	1350	0.0918288	Enterococcus
Negative	CFS-BS-U-metus0249	Urine-Stents	Filtered	1716	0.192912	Corynebacterium
Negative	CFS-BS-U-metus0249	Urine-Stents	Filtered	1743	1.79646	Propionibacterium
Negative	CFS-BS-U-metus0249	Urine-Stents	Filtered	12916	0.130746	Acidovorax
Negative	CFS-BS-U-metus0249	Urine-Stents	Filtered	40323	0.203368	Stenotrophomonas
Negative	CFS-BS-U-metus0249	Urine-Stents	Filtered	48736	0.0898343	Ralstonia
Negative	CFS-BS-U-metus0249	Urine-Stents	Filtered	106589	0.0492992	Cupriavidus
Negative	CFS-BS-U-metus0249	Urine-Stents	Filtered	129337	0.0235855	Geobacillus
Negative	CFS-BS-U-metus0252	Urine-Stents	Filtered	222	0.0505956	Achromobacter
Negative	CFS-BS-U-metus0252	Urine-Stents	Filtered	237	0.0444279	Flavobacterium
Negative	CFS-BS-U-metus0252	Urine-Stents	Filtered	286	0.316262	Pseudomonas
Negative	CFS-BS-U-metus0252	Urine-Stents	Filtered	338	0.0222155	Xanthomonas
Negative	CFS-BS-U-metus0252	Urine-Stents	Filtered	374	0.0399137	Bradyrhizobium
Negative	CFS-BS-U-metus0252	Urine-Stents	Filtered	469	0.0444281	Acinetobacter
Negative	CFS-BS-U-metus0252	Urine-Stents	Filtered	561	0.0444312	Escherichia
Negative	CFS-BS-U-metus0252	Urine-Stents	Filtered	1279	0.133269	Staphylococcus
Negative	CFS-BS-U-metus0252	Urine-Stents	Filtered	1301	0.0444245	Streptococcus
Negative	CFS-BS-U-metus0252	Urine-Stents	Filtered	1350	0.195762	Enterococcus
Negative	CFS-BS-U-metus0252	Urine-Stents	Filtered	1716	0.0222162	Corynebacterium
Negative	CFS-BS-U-metus0252	Urine-Stents	Filtered	1743	0.821952	Propionibacterium
Negative	CFS-BS-U-metus0252	Urine-Stents	Filtered	12916	0.116772	Acidovorax
Negative	CFS-BS-U-metus0252	Urine-Stents	Filtered	40323	0.101864	Stenotrophomonas
Negative	CFS-BS-U-metus0252	Urine-Stents	Filtered	106589	0.0222141	Cupriavidus
Negative	CFS-BS-U-metus0252	Urine-Stents	Filtered	129337	0.0222061	Geobacillus
Negative	CFS-BS-U-metus0255	Urine-Stents	Filtered	286	0.0431145	Pseudomonas
Negative	CFS-BS-U-metus0255	Urine-Stents	Filtered	407	0.0318861	Methylobacterium
Negative	CFS-BS-U-metus0255	Urine-Stents	Filtered	407	0.0318861	Methylobacterium
Negative	CFS-BS-U-metus0255	Urine-Stents	Filtered	1279	0.107743	Staphylococcus
Negative	CFS-BS-U-metus0255	Urine-Stents	Filtered	1743	0.495666	Propionibacterium
Negative	CFS-BS-U-metus0255	Urine-Stents	Filtered	32008	0.0308881	Burkholderia
Negative	CFS-BS-U-metus0255	Urine-Stents	Filtered	129337	0.0431018	Geobacillus
Negative	CFS-BS-U-metus0258	Urine-Stents	Filtered	237	0.0200349	Flavobacterium
Negative	CFS-BS-U-metus0258	Urine-Stents	Filtered	286	0.339293	Pseudomonas
Negative	CFS-BS-U-metus0258	Urine-Stents	Filtered	338	0.0692933	Xanthomonas
Negative	CFS-BS-U-metus0258	Urine-Stents	Filtered	374	0.294925	Bradyrhizobium
Negative	CFS-BS-U-metus0258	Urine-Stents	Filtered	407	0.0397124	Methylobacterium
Negative	CFS-BS-U-metus0258	Urine-Stents	Filtered	407	0.0397124	Methylobacterium
Negative	CFS-BS-U-metus0258	Urine-Stents	Filtered	469	0.214541	Acinetobacter
Negative	CFS-BS-U-metus0258	Urine-Stents	Filtered	561	0.0198579	Escherichia
Negative	CFS-BS-U-metus0258	Urine-Stents	Filtered	838	0.0595601	Prevotella
Negative	CFS-BS-U-metus0258	Urine-Stents	Filtered	1279	0.404634	Staphylococcus
Negative	CFS-BS-U-metus0258	Urine-Stents	Filtered	1301	0.137688	Streptococcus
Negative	CFS-BS-U-metus0258	Urine-Stents	Filtered	1350	0.256058	Enterococcus
Negative	CFS-BS-U-metus0258	Urine-Stents	Filtered	1578	0.105954	Lactobacillus
Negative	CFS-BS-U-metus0258	Urine-Stents	Filtered	1716	0.148606	Corynebacterium
Negative	CFS-BS-U-metus0258	Urine-Stents	Filtered	1743	2.72243	Propionibacterium
Negative	CFS-BS-U-metus0258	Urine-Stents	Filtered	12916	0.225316	Acidovorax
Negative	CFS-BS-U-metus0258	Urine-Stents	Filtered	40323	0.197196	Stenotrophomonas
Negative	CFS-BS-U-metus0258	Urine-Stents	Filtered	48736	0.203004	Ralstonia
Negative	CFS-BS-U-metus0258	Urine-Stents	Filtered	106589	0.0429176	Cupriavidus
Negative	CFS-BS-U-metus0258	Urine-Stents	Filtered	129337	0.0222601	Geobacillus
Negative	CFS-BS-U-metus191	Urine-Stents	Filtered	286	0.33081	Pseudomonas
Negative	CFS-BS-U-metus191	Urine-Stents	Filtered	407	0.079403	Methylobacterium
Negative	CFS-BS-U-metus191	Urine-Stents	Filtered	407	0.079403	Methylobacterium
Negative	CFS-BS-U-metus191	Urine-Stents	Filtered	469	0.330496	Acinetobacter
Negative	CFS-BS-U-metus191	Urine-Stents	Filtered	561	0.085195	Escherichia
Negative	CFS-BS-U-metus191	Urine-Stents	Filtered	838	0.0794067	Prevotella
Negative	CFS-BS-U-metus191	Urine-Stents	Filtered	1279	0.397054	Staphylococcus
Negative	CFS-BS-U-metus191	Urine-Stents	Filtered	1301	0.945554	Streptococcus
Negative	CFS-BS-U-metus191	Urine-Stents	Filtered	1350	0.0794024	Enterococcus
Negative	CFS-BS-U-metus191	Urine-Stents	Filtered	1578	0.0983821	Lactobacillus
Negative	CFS-BS-U-metus191	Urine-Stents	Filtered	1716	0.363576	Corynebacterium
Negative	CFS-BS-U-metus191	Urine-Stents	Filtered	1743	2.46062	Propionibacterium
Negative	CFS-BS-U-metus191	Urine-Stents	Filtered	48736	0.107246	Ralstonia
Negative	CFS-BS-U-metus191	Urine-Stents	Filtered	106589	0.181259	Cupriavidus
Negative	CFS-BS-U-metus191	Urine-Stents	Filtered	129337	0.158818	Geobacillus
Negative	CFS-BS-U-metus195	Urine-Stents	Filtered	283	0.138195	Comamonas
Negative	CFS-BS-U-metus195	Urine-Stents	Filtered	286	1.13677	Pseudomonas
Negative	CFS-BS-U-metus195	Urine-Stents	Filtered	338	0.161142	Xanthomonas
Negative	CFS-BS-U-metus195	Urine-Stents	Filtered	374	0.0660645	Bradyrhizobium
Negative	CFS-BS-U-metus195	Urine-Stents	Filtered	379	0.0710565	Rhizobium
Negative	CFS-BS-U-metus195	Urine-Stents	Filtered	407	0.0353053	Methylobacterium
Negative	CFS-BS-U-metus195	Urine-Stents	Filtered	407	0.0353053	Methylobacterium
Negative	CFS-BS-U-metus195	Urine-Stents	Filtered	469	0.407352	Acinetobacter
Negative	CFS-BS-U-metus195	Urine-Stents	Filtered	561	0.156162	Escherichia
Negative	CFS-BS-U-metus195	Urine-Stents	Filtered	838	0.105416	Prevotella
Negative	CFS-BS-U-metus195	Urine-Stents	Filtered	1279	0.762226	Staphylococcus
Negative	CFS-BS-U-metus195	Urine-Stents	Filtered	1301	0.910079	Streptococcus
Negative	CFS-BS-U-metus195	Urine-Stents	Filtered	1578	0.315524	Lactobacillus
Negative	CFS-BS-U-metus195	Urine-Stents	Filtered	1716	0.229954	Corynebacterium
Negative	CFS-BS-U-metus195	Urine-Stents	Filtered	1743	7.25374	Propionibacterium
Negative	CFS-BS-U-metus195	Urine-Stents	Filtered	12916	0.0388446	Acidovorax
Negative	CFS-BS-U-metus195	Urine-Stents	Filtered	32008	0.0400986	Burkholderia
Negative	CFS-BS-U-metus195	Urine-Stents	Filtered	40323	0.132513	Stenotrophomonas
Negative	CFS-BS-U-metus195	Urine-Stents	Filtered	48736	0.0356583	Ralstonia
Negative	CFS-BS-U-metus195	Urine-Stents	Filtered	129337	0.250194	Geobacillus
Negative	CFS-BS-U-metus209	Urine-Stents	Filtered	222	0.175395	Achromobacter
Negative	CFS-BS-U-metus209	Urine-Stents	Filtered	283	0.0633772	Comamonas
Negative	CFS-BS-U-metus209	Urine-Stents	Filtered	286	0.452054	Pseudomonas
Negative	CFS-BS-U-metus209	Urine-Stents	Filtered	338	0.543878	Xanthomonas
Negative	CFS-BS-U-metus209	Urine-Stents	Filtered	469	0.687696	Acinetobacter
Negative	CFS-BS-U-metus209	Urine-Stents	Filtered	838	0.294468	Prevotella
Negative	CFS-BS-U-metus209	Urine-Stents	Filtered	1279	0.593277	Staphylococcus
Negative	CFS-BS-U-metus209	Urine-Stents	Filtered	1301	0.416419	Streptococcus
Negative	CFS-BS-U-metus209	Urine-Stents	Filtered	1350	0.0653379	Enterococcus
Negative	CFS-BS-U-metus209	Urine-Stents	Filtered	1578	0.0836722	Lactobacillus
Negative	CFS-BS-U-metus209	Urine-Stents	Filtered	1716	0.166798	Corynebacterium
Negative	CFS-BS-U-metus209	Urine-Stents	Filtered	1743	2.72101	Propionibacterium
Negative	CFS-BS-U-metus209	Urine-Stents	Filtered	32008	0.0317044	Burkholderia
Negative	CFS-BS-U-metus209	Urine-Stents	Filtered	40323	0.243309	Stenotrophomonas
Negative	CFS-BS-U-metus209	Urine-Stents	Filtered	48736	0.0319801	Ralstonia
Negative	CFS-BS-U-metus209	Urine-Stents	Filtered	106589	0.065086	Cupriavidus
Negative	CFS-BS-U-metus219	Urine-Stents	Filtered	222	0.0548722	Achromobacter
Negative	CFS-BS-U-metus219	Urine-Stents	Filtered	286	0.262976	Pseudomonas
Negative	CFS-BS-U-metus219	Urine-Stents	Filtered	338	0.168679	Xanthomonas
Negative	CFS-BS-U-metus219	Urine-Stents	Filtered	374	0.0353458	Bradyrhizobium
Negative	CFS-BS-U-metus219	Urine-Stents	Filtered	469	0.372708	Acinetobacter
Negative	CFS-BS-U-metus219	Urine-Stents	Filtered	561	0.0242127	Escherichia
Negative	CFS-BS-U-metus219	Urine-Stents	Filtered	1279	0.489367	Staphylococcus
Negative	CFS-BS-U-metus219	Urine-Stents	Filtered	1301	0.207625	Streptococcus
Negative	CFS-BS-U-metus219	Urine-Stents	Filtered	1350	0.096823	Enterococcus
Negative	CFS-BS-U-metus219	Urine-Stents	Filtered	1578	0.0260075	Lactobacillus
Negative	CFS-BS-U-metus219	Urine-Stents	Filtered	1716	0.16018	Corynebacterium
Negative	CFS-BS-U-metus219	Urine-Stents	Filtered	1743	8.61847	Propionibacterium
Negative	CFS-BS-U-metus219	Urine-Stents	Filtered	29580	0.034078	Janthinobacterium
Negative	CFS-BS-U-metus219	Urine-Stents	Filtered	40323	0.0484294	Stenotrophomonas
Negative	CFS-BS-U-metus219	Urine-Stents	Filtered	106589	0.0283788	Cupriavidus
Negative	CFS-BS-U-metus219	Urine-Stents	Filtered	129337	0.0484125	Geobacillus
Negative	CFS-BS-U-metus220	Urine-Stents	Filtered	283	0.0363455	Comamonas
Negative	CFS-BS-U-metus220	Urine-Stents	Filtered	286	0.173582	Pseudomonas
Negative	CFS-BS-U-metus220	Urine-Stents	Filtered	338	0.0363473	Xanthomonas
Negative	CFS-BS-U-metus220	Urine-Stents	Filtered	374	0.045533	Bradyrhizobium
Negative	CFS-BS-U-metus220	Urine-Stents	Filtered	469	0.218755	Acinetobacter
Negative	CFS-BS-U-metus220	Urine-Stents	Filtered	838	0.147656	Prevotella
Negative	CFS-BS-U-metus220	Urine-Stents	Filtered	1279	0.286881	Staphylococcus
Negative	CFS-BS-U-metus220	Urine-Stents	Filtered	1301	0.470557	Streptococcus
Negative	CFS-BS-U-metus220	Urine-Stents	Filtered	1350	0.0813521	Enterococcus
Negative	CFS-BS-U-metus220	Urine-Stents	Filtered	1578	0.0376803	Lactobacillus
Negative	CFS-BS-U-metus220	Urine-Stents	Filtered	1716	0.0743272	Corynebacterium
Negative	CFS-BS-U-metus220	Urine-Stents	Filtered	1743	2.34913	Propionibacterium
Negative	CFS-BS-U-metus220	Urine-Stents	Filtered	12916	0.0363481	Acidovorax
Negative	CFS-BS-U-metus220	Urine-Stents	Filtered	32008	0.0730574	Burkholderia
Negative	CFS-BS-U-metus220	Urine-Stents	Filtered	40323	0.0363452	Stenotrophomonas
Negative	CFS-BS-U-metus220	Urine-Stents	Filtered	48736	0.0364969	Ralstonia
Negative	CFS-BS-U-metus220	Urine-Stents	Filtered	129337	0.0378554	Geobacillus
	GHLTB105_2_CFS	Plasma-TB	Filtered	286	0.295225	Pseudomonas
	GHLTB105_2_CFS	Plasma-TB	Filtered	338	0.0375861	Xanthomonas
	GHLTB105_2_CFS	Plasma-TB	Filtered	374	0.0375883	Bradyrhizobium
	GHLTB105_2_CFS	Plasma-TB	Filtered	407	0.0375862	Methylobacterium
	GHLTB105_2_CFS	Plasma-TB	Filtered	407	0.0375862	Methylobacterium
	GHLTB105_2_CFS	Plasma-TB	Filtered	469	0.0375891	Acinetobacter
	GHLTB105_2_CFS	Plasma-TB	Filtered	1279	0.112767	Staphylococcus
	GHLTB105_2_CFS	Plasma-TB	Filtered	1743	0.676755	Propionibacterium
	GHLTB105_2_CFS	Plasma-TB	Filtered	12916	0.145633	Acidovorax
	GHLTB105_2_CFS	Plasma-TB	Filtered	32008	0.0416985	Burkholderia
	GHLTB105_2_CFS	Plasma-TB	Filtered	40323	0.150357	Stenotrophomonas
	GHLTB105_2_CFS	Plasma-TB	Filtered	48736	1.06609	Ralstonia
	GHLTB105_2_CFS	Plasma-TB	Filtered	106589	0.0478449	Cupriavidus
	GHLTB105_CFS	Plasma-TB	Filtered	469	0.0667411	Acinetobacter
	GHLTB105_CFS	Plasma-TB	Filtered	561	5.33736	Escherichia
	GHLTB105_CFS	Plasma-TB	Filtered	1279	0.267002	Staphylococcus
	GHLTB105_CFS	Plasma-TB	Filtered	1301	0.0452823	Streptococcus
	GHLTB105_CFS	Plasma-TB	Filtered	1350	0.0667537	Enterococcus
	GHLTB105_CFS	Plasma-TB	Filtered	1743	0.100073	Propionibacterium
	GHLTB109_2_CFS	Plasma-TB	Filtered	286	0.260614	Pseudomonas
	GHLTB109_2_CFS	Plasma-TB	Filtered	407	0.0205656	Methylobacterium
	GHLTB109_2_CFS	Plasma-TB	Filtered	407	0.0205656	Methylobacterium
	GHLTB109_2_CFS	Plasma-TB	Filtered	469	0.0404686	Acinetobacter
	GHLTB109_2_CFS	Plasma-TB	Filtered	1301	0.0202324	Streptococcus
	GHLTB109_2_CFS	Plasma-TB	Filtered	1743	0.586532	Propionibacterium
	GHLTB109_2_CFS	Plasma-TB	Filtered	12916	0.102121	Acidovorax
	GHLTB109_2_CFS	Plasma-TB	Filtered	32008	0.054465	Burkholderia
	GHLTB109_2_CFS	Plasma-TB	Filtered	40323	0.0413585	Stenotrophomonas
	GHLTB109_2_CFS	Plasma-TB	Filtered	48736	0.868069	Ralstonia
	GHLTB109_2_CFS	Plasma-TB	Filtered	106589	0.0352997	Cupriavidus
	GHLTB109_CFS	Plasma-TB	Filtered	286	0.11706	Pseudomonas
	GHLTB109_CFS	Plasma-TB	Filtered	407	0.0292699	Methylobacterium
	GHLTB109_CFS	Plasma-TB	Filtered	407	0.0292699	Methylobacterium
	GHLTB109_CFS	Plasma-TB	Filtered	469	0.0585294	Acinetobacter
	GHLTB109_CFS	Plasma-TB	Filtered	561	0.0292666	Escherichia
	GHLTB109_CFS	Plasma-TB	Filtered	1279	0.0292948	Staphylococcus
	GHLTB109_CFS	Plasma-TB	Filtered	1350	0.126541	Enterococcus
	GHLTB109_CFS	Plasma-TB	Filtered	1578	0.0589037	Lactobacillus
	GHLTB109_CFS	Plasma-TB	Filtered	1743	0.175581	Propionibacterium
	GHLTB109_CFS	Plasma-TB	Filtered	40323	0.175587	Stenotrophomonas
	GHLTB109_CFS	Plasma-TB	Filtered	48736	0.0585221	Ralstonia
	GHLTB114_CFS	Plasma-TB	Filtered	286	0.0556546	Pseudomonas
	GHLTB114_CFS	Plasma-TB	Filtered	374	0.0185525	Bradyrhizobium
	GHLTB114_CFS	Plasma-TB	Filtered	1279	0.0371061	Staphylococcus
	GHLTB114_CFS	Plasma-TB	Filtered	1716	0.0376937	Corynebacterium
	GHLTB114_CFS	Plasma-TB	Filtered	1743	0.170385	Propionibacterium
	GHLTB114_CFS	Plasma-TB	Filtered	48736	0.0396933	Ralstonia
	GHLTB114_CFS	Plasma-TB	Filtered	106589	0.0185502	Cupriavidus
	GHLTB117_CFS	Plasma-TB	Filtered	561	0.46506	Escherichia
	GHLTB119_2_CFS	Plasma-TB	Filtered	286	0.127114	Pseudomonas
	GHLTB119_2_CFS	Plasma-TB	Filtered	1301	0.0463332	Streptococcus
	GHLTB119_2_CFS	Plasma-TB	Filtered	12916	0.0463216	Acidovorax
	GHLTB119_2_CFS	Plasma-TB	Filtered	32008	0.0541064	Burkholderia
	GHLTB119_2_CFS	Plasma-TB	Filtered	40323	0.0463183	Stenotrophomonas
	GHLTB119_2_CFS	Plasma-TB	Filtered	48736	0.439916	Ralstonia
	GHLTB119_CFS	Plasma-TB	Filtered	286	0.211844	Pseudomonas
	GHLTB119_CFS	Plasma-TB	Filtered	469	0.105922	Acinetobacter
	GHLTB119_CFS	Plasma-TB	Filtered	1279	0.0353046	Staphylococcus
	GHLTB119_CFS	Plasma-TB	Filtered	1301	0.070625	Streptococcus
	GHLTB119_CFS	Plasma-TB	Filtered	1743	0.0706144	Propionibacterium
	GHLTB124_CFS	Plasma-TB	Filtered	237	0.0230463	Flavobacterium
	GHLTB124_CFS	Plasma-TB	Filtered	283	0.0450378	Comamonas
	GHLTB124_CFS	Plasma-TB	Filtered	286	3.81317	Pseudomonas
	GHLTB124_CFS	Plasma-TB	Filtered	374	0.230472	Bradyrhizobium
	GHLTB124_CFS	Plasma-TB	Filtered	407	0.0230466	Methylobacterium
	GHLTB124_CFS	Plasma-TB	Filtered	407	0.0230466	Methylobacterium
	GHLTB124_CFS	Plasma-TB	Filtered	469	0.426443	Acinetobacter
	GHLTB124_CFS	Plasma-TB	Filtered	561	0.0312899	Escherichia
	GHLTB124_CFS	Plasma-TB	Filtered	1279	0.368737	Staphylococcus
	GHLTB124_CFS	Plasma-TB	Filtered	1301	0.0774423	Streptococcus
	GHLTB124_CFS	Plasma-TB	Filtered	1350	0.0921859	Enterococcus
	GHLTB124_CFS	Plasma-TB	Filtered	1578	0.0460949	Lactobacillus
	GHLTB124_CFS	Plasma-TB	Filtered	1716	0.207395	Corynebacterium
	GHLTB124_CFS	Plasma-TB	Filtered	1743	0.623972	Propionibacterium
	GHLTB124_CFS	Plasma-TB	Filtered	12916	0.235175	Acidovorax
	GHLTB124_CFS	Plasma-TB	Filtered	40323	0.115833	Stenotrophomonas
	GHLTB124_CFS	Plasma-TB	Filtered	48736	0.0233023	Ralstonia
	GHLTB126_CFS	Plasma-TB	Filtered	237	0.0606088	Flavobacterium
	GHLTB126_CFS	Plasma-TB	Filtered	286	0.409424	Pseudomonas
	GHLTB126_CFS	Plasma-TB	Filtered	374	0.0231165	Bradyrhizobium
	GHLTB126_CFS	Plasma-TB	Filtered	407	0.0535045	Methylobacterium
	GHLTB126_CFS	Plasma-TB	Filtered	407	0.0535045	Methylobacterium
	GHLTB126_CFS	Plasma-TB	Filtered	469	0.160549	Acinetobacter
	GHLTB126_CFS	Plasma-TB	Filtered	561	0.0356624	Escherichia
	GHLTB126_CFS	Plasma-TB	Filtered	1279	0.16056	Staphylococcus
	GHLTB126_CFS	Plasma-TB	Filtered	1301	0.0225101	Streptococcus
	GHLTB126_CFS	Plasma-TB	Filtered	1716	0.0358673	Corynebacterium
	GHLTB126_CFS	Plasma-TB	Filtered	1743	0.570666	Propionibacterium
	GHLTB126_CFS	Plasma-TB	Filtered	12916	0.10481	Acidovorax
	GHLTB126_CFS	Plasma-TB	Filtered	40323	0.0535078	Stenotrophomonas
	GHLTB126_CFS	Plasma-TB	Filtered	48736	0.0356717	Ralstonia
	GHLTB128_CFS	Plasma-TB	Filtered	561	3.54577	Escherichia
	GHLTB128_CFS	Plasma-TB	Filtered	1279	0.0204915	Staphylococcus
	GHLTB128_CFS	Plasma-TB	Filtered	1350	0.0204908	Enterococcus
	GHLTB13_CFS	Plasma-TB	Filtered	286	12.8974	Pseudomonas
	GHLTB13_CFS	Plasma-TB	Filtered	407	0.388557	Methylobacterium
	GHLTB13_CFS	Plasma-TB	Filtered	407	0.388557	Methylobacterium
	GHLTB13_CFS	Plasma-TB	Filtered	1301	0.562336	Streptococcus
	GHLTB13_CFS	Plasma-TB	Filtered	1350	1.73807	Enterococcus
	GHLTB13_CFS	Plasma-TB	Filtered	1743	0.388691	Propionibacterium
	GHLTB132_CFS	Plasma-TB	Filtered	469	0.0422379	Acinetobacter
	GHLTB132_CFS	Plasma-TB	Filtered	1279	0.0844794	Staphylococcus
	GHLTB132_CFS	Plasma-TB	Filtered	1301	0.126744	Streptococcus
	GHLTB132_CFS	Plasma-TB	Filtered	1350	0.0422392	Enterococcus
	GHLTB138_CFS	Plasma-TB	Filtered	469	0.0241122	Acinetobacter
	GHLTB138_CFS	Plasma-TB	Filtered	561	4.95815	Escherichia
	GHLTB16_CFS	Plasma-TB	Filtered	286	0.083281	Pseudomonas
	GHLTB16_CFS	Plasma-TB	Filtered	338	0.0277442	Xanthomonas
	GHLTB16_CFS	Plasma-TB	Filtered	469	0.110973	Acinetobacter
	GHLTB16_CFS	Plasma-TB	Filtered	561	49.5184	Escherichia
	GHLTB16_CFS	Plasma-TB	Filtered	1279	0.0277451	Staphylococcus
	GHLTB16_CFS	Plasma-TB	Filtered	1301	0.0554899	Streptococcus
	GHLTB16_CFS	Plasma-TB	Filtered	1350	0.0277416	Enterococcus
	GHLTB16_CFS	Plasma-TB	Filtered	1743	0.160213	Propionibacterium
	GHLTB16_CFS	Plasma-TB	Filtered	129337	0.0277414	Geobacillus
	GHLTB161_CFS	Plasma-TB	Filtered	286	0.438957	Pseudomonas
	GHLTB161_CFS	Plasma-TB	Filtered	1743	0.0357894	Propionibacterium
	GHLTB161_CFS	Plasma-TB	Filtered	12916	0.0710377	Acidovorax
	GHLTB17_CFS	Plasma-TB	Filtered	374	0.0299456	Bradyrhizobium
	GHLTB17_CFS	Plasma-TB	Filtered	379	0.0257552	Rhizobium
	GHLTB17_CFS	Plasma-TB	Filtered	469	0.0774368	Acinetobacter
	GHLTB17_CFS	Plasma-TB	Filtered	561	17.1262	Escherichia
	GHLTB17_CFS	Plasma-TB	Filtered	1279	0.309046	Staphylococcus
	GHLTB17_CFS	Plasma-TB	Filtered	1301	0.038118	Streptococcus
	GHLTB17_CFS	Plasma-TB	Filtered	1350	0.0257545	Enterococcus
	GHLTB17_CFS	Plasma-TB	Filtered	1743	0.180282	Propionibacterium
	GHLTB17_CFS	Plasma-TB	Filtered	29580	0.0361924	Janthinobacterium
	GHLTB17_CFS	Plasma-TB	Filtered	48736	0.0257565	Ralstonia
	GHLTB17_CFS	Plasma-TB	Filtered	129337	0.0839206	Geobacillus
	GHLTB170_CFS	Plasma-TB	Filtered	237	0.058661	Flavobacterium
	GHLTB170_CFS	Plasma-TB	Filtered	286	3.93802	Pseudomonas
	GHLTB170_CFS	Plasma-TB	Filtered	338	0.058757	Xanthomonas
	GHLTB170_CFS	Plasma-TB	Filtered	374	0.15322	Bradyrhizobium
	GHLTB170_CFS	Plasma-TB	Filtered	407	0.11384	Methylobacterium
	GHLTB170_CFS	Plasma-TB	Filtered	407	0.11384	Methylobacterium
	GHLTB170_CFS	Plasma-TB	Filtered	469	0.175981	Acinetobacter
	GHLTB170_CFS	Plasma-TB	Filtered	561	0.0661195	Escherichia
	GHLTB170_CFS	Plasma-TB	Filtered	1279	0.293277	Staphylococcus
	GHLTB170_CFS	Plasma-TB	Filtered	1301	0.138235	Streptococcus
	GHLTB170_CFS	Plasma-TB	Filtered	1350	0.0586689	Enterococcus
	GHLTB170_CFS	Plasma-TB	Filtered	1716	0.077166	Corynebacterium
	GHLTB170_CFS	Plasma-TB	Filtered	1743	0.0587633	Propionibacterium
	GHLTB170_CFS	Plasma-TB	Filtered	12916	0.167943	Acidovorax
	GHLTB170_CFS	Plasma-TB	Filtered	32008	0.0586578	Burkholderia
	GHLTB170_CFS	Plasma-TB	Filtered	40323	0.260624	Stenotrophomonas
	GHLTB170_CFS	Plasma-TB	Filtered	48736	0.374605	Ralstonia
	GHLTB186_CFS	Plasma-TB	Filtered	286	0.0739222	Pseudomonas
	GHLTB186_CFS	Plasma-TB	Filtered	379	0.0369667	Rhizobium
	GHLTB186_CFS	Plasma-TB	Filtered	12916	0.0861509	Acidovorax
	GHLTB186_CFS	Plasma-TB	Filtered	40323	0.0369637	Stenotrophomonas
	GHLTB186_CFS	Plasma-TB	Filtered	48736	0.0369625	Ralstonia
	GHLTB188_CFS	Plasma-TB	Filtered	561	1.07262	Escherichia
	GHLTB19_CFS	Plasma-TB	Filtered	561	2.55709	Escherichia
	GHLTB19_CFS	Plasma-TB	Filtered	1279	0.0408745	Staphylococcus
	GHLTB192_CFS	Plasma-TB	Filtered	469	0.0238814	Acinetobacter
	GHLTB192_CFS	Plasma-TB	Filtered	561	1.11958	Escherichia
	GHLTB192_CFS	Plasma-TB	Filtered	838	0.0238818	Prevotella
	GHLTB192_CFS	Plasma-TB	Filtered	1743	0.0238796	Propionibacterium
	GHLTB201_CFS	Plasma-TB	Filtered	222	0.0448118	Achromobacter
	GHLTB201_CFS	Plasma-TB	Filtered	237	0.0296045	Flavobacterium
	GHLTB201_CFS	Plasma-TB	Filtered	286	0.30297	Pseudomonas
	GHLTB201_CFS	Plasma-TB	Filtered	374	0.137083	Bradyrhizobium
	GHLTB201_CFS	Plasma-TB	Filtered	407	0.148237	Methylobacterium
	GHLTB201_CFS	Plasma-TB	Filtered	407	0.148237	Methylobacterium
	GHLTB201_CFS	Plasma-TB	Filtered	469	0.120785	Acinetobacter
	GHLTB201_CFS	Plasma-TB	Filtered	838	0.041405	Prevotella
	GHLTB201_CFS	Plasma-TB	Filtered	1279	0.266404	Staphylococcus
	GHLTB201_CFS	Plasma-TB	Filtered	1301	0.0296086	Streptococcus
	GHLTB201_CFS	Plasma-TB	Filtered	1350	0.177627	Enterococcus
	GHLTB201_CFS	Plasma-TB	Filtered	1578	0.029605	Lactobacillus
	GHLTB201_CFS	Plasma-TB	Filtered	1716	0.0317132	Corynebacterium
	GHLTB201_CFS	Plasma-TB	Filtered	1743	0.17364	Propionibacterium
	GHLTB201_CFS	Plasma-TB	Filtered	12916	0.147104	Acidovorax
	GHLTB201_CFS	Plasma-TB	Filtered	32008	0.0423901	Burkholderia
	GHLTB201_CFS	Plasma-TB	Filtered	40323	0.148839	Stenotrophomonas
	GHLTB201_CFS	Plasma-TB	Filtered	48736	0.179053	Ralstonia
	GHLTB201_CFS	Plasma-TB	Filtered	106589	0.0375649	Cupriavidus
	GHLTB204_CFS	Plasma-TB	Filtered	1743	0.0936105	Propionibacterium
	GHLTB206_CFS	Plasma-TB	Filtered	237	0.145664	Flavobacterium
	GHLTB206_CFS	Plasma-TB	Filtered	286	1.70625	Pseudomonas
	GHLTB206_CFS	Plasma-TB	Filtered	379	0.0475123	Rhizobium
	GHLTB206_CFS	Plasma-TB	Filtered	469	0.120648	Acinetobacter
	GHLTB206_CFS	Plasma-TB	Filtered	1350	0.049352	Enterococcus
	GHLTB206_CFS	Plasma-TB	Filtered	12916	0.105835	Acidovorax
	GHLTB206_CFS	Plasma-TB	Filtered	40323	0.0950232	Stenotrophomonas
	GHLTB206_CFS	Plasma-TB	Filtered	48736	0.0536251	Ralstonia
	GHLTB208_CFS	Plasma-TB	Filtered	286	0.0612942	Pseudomonas
	GHLTB208_CFS	Plasma-TB	Filtered	469	0.020433	Acinetobacter
	GHLTB208_CFS	Plasma-TB	Filtered	561	6.70402	Escherichia
	GHLTB208_CFS	Plasma-TB	Filtered	1578	0.0408569	Lactobacillus
	GHLTB208_CFS	Plasma-TB	Filtered	1743	0.0612864	Propionibacterium
	GHLTB217_CFS	Plasma-TB	Filtered	561	0.800501	Escherichia
	GHLTB22_2_CFS	Plasma-TB	Filtered	286	0.0427854	Pseudomonas
	GHLTB22_2_CFS	Plasma-TB	Filtered	1279	0.0106938	Staphylococcus
	GHLTB22_2_CFS	Plasma-TB	Filtered	12916	0.0106938	Acidovorax
	GHLTB22_2_CFS	Plasma-TB	Filtered	48736	0.106927	Ralstonia
	GHLTB22_CFS	Plasma-TB	Filtered	286	0.06212	Pseudomonas
	GHLTB22_CFS	Plasma-TB	Filtered	561	1.71292	Escherichia
	GHLTB229_CFS	Plasma-TB	Filtered	286	0.0409594	Pseudomonas
	GHLTB229_CFS	Plasma-TB	Filtered	1743	0.163801	Propionibacterium
	GHLTB27_CFS	Plasma-TB	Filtered	469	0.086893	Acinetobacter
	GHLTB27_CFS	Plasma-TB	Filtered	561	6.30868	Escherichia
	GHLTB27_CFS	Plasma-TB	Filtered	129337	0.0648726	Geobacillus
	GHLTB34_2_CFS	Plasma-TB	Filtered	286	0.0199718	Pseudomonas
	GHLTB34_2_CFS	Plasma-TB	Filtered	469	0.0134575	Acinetobacter
	GHLTB34_2_CFS	Plasma-TB	Filtered	1350	0.0269093	Enterococcus
	GHLTB34_2_CFS	Plasma-TB	Filtered	12916	0.0282906	Acidovorax
	GHLTB34_2_CFS	Plasma-TB	Filtered	48736	0.168236	Ralstonia
	GHLTB34_CFS	Plasma-TB	Filtered	561	2.23991	Escherichia
	GHLTB34_CFS	Plasma-TB	Filtered	1279	0.0214624	Staphylococcus
	GHLTB36_2_CFS	Plasma-TB	Filtered	286	0.0900563	Pseudomonas
	GHLTB36_2_CFS	Plasma-TB	Filtered	338	0.0137996	Xanthomonas
	GHLTB36_2_CFS	Plasma-TB	Filtered	407	0.0216624	Methylobacterium
	GHLTB36_2_CFS	Plasma-TB	Filtered	407	0.0216624	Methylobacterium
	GHLTB36_2_CFS	Plasma-TB	Filtered	1301	0.0108311	Streptococcus
	GHLTB36_2_CFS	Plasma-TB	Filtered	32008	0.019757	Burkholderia
	GHLTB36_2_CFS	Plasma-TB	Filtered	48736	0.729567	Ralstonia
	GHLTB36_2_CFS	Plasma-TB	Filtered	106589	0.0155681	Cupriavidus
	GHLTB36_CFS	Plasma-TB	Filtered	1743	0.0987549	Propionibacterium
	GHLTB36_CFS	Plasma-TB	Filtered	48736	0.0493847	Ralstonia
	GHLTB46_2_CFS	Plasma-TB	Filtered	237	0.0105269	Flavobacterium
	GHLTB46_2_CFS	Plasma-TB	Filtered	286	0.168428	Pseudomonas
	GHLTB46_2_CFS	Plasma-TB	Filtered	469	0.0105275	Acinetobacter
	GHLTB46_2_CFS	Plasma-TB	Filtered	1301	0.0105272	Streptococcus
	GHLTB46_2_CFS	Plasma-TB	Filtered	12916	0.010527	Acidovorax
	GHLTB46_2_CFS	Plasma-TB	Filtered	48736	0.243387	Ralstonia
	GHLTB46_CFS	Plasma-TB	Filtered	286	0.0509725	Pseudomonas
	GHLTB46_CFS	Plasma-TB	Filtered	469	0.0509697	Acinetobacter
	GHLTB53_2_CFS	Plasma-TB	Filtered	222	0.00786755	Achromobacter
	GHLTB53_2_CFS	Plasma-TB	Filtered	237	0.00781037	Flavobacterium
	GHLTB53_2_CFS	Plasma-TB	Filtered	286	0.0618743	Pseudomonas
	GHLTB53_2_CFS	Plasma-TB	Filtered	374	0.0113226	Bradyrhizobium
	GHLTB53_2_CFS	Plasma-TB	Filtered	469	0.0239664	Acinetobacter
	GHLTB53_2_CFS	Plasma-TB	Filtered	32008	0.00801923	Burkholderia
	GHLTB53_2_CFS	Plasma-TB	Filtered	40323	0.0156199	Stenotrophomonas
	GHLTB53_2_CFS	Plasma-TB	Filtered	48736	0.608605	Ralstonia
	GHLTB53_CFS	Plasma-TB	Filtered	286	0.0539427	Pseudomonas
	GHLTB58_2_CFS	Plasma-TB	Filtered	286	0.288952	Pseudomonas
	GHLTB58_2_CFS	Plasma-TB	Filtered	838	0.0205965	Prevotella
	GHLTB58_2_CFS	Plasma-TB	Filtered	1743	0.35011	Propionibacterium
	GHLTB58_2_CFS	Plasma-TB	Filtered	12916	0.0523732	Acidovorax
	GHLTB58_2_CFS	Plasma-TB	Filtered	32008	0.020599	Burkholderia
	GHLTB58_2_CFS	Plasma-TB	Filtered	40323	0.020676	Stenotrophomonas
	GHLTB58_2_CFS	Plasma-TB	Filtered	48736	0.678653	Ralstonia
	GHLTB58_CFS	Plasma-TB	Filtered	286	0.0424737	Pseudomonas
	GHLTB58_CFS	Plasma-TB	Filtered	338	0.0424683	Xanthomonas
	GHLTB58_CFS	Plasma-TB	Filtered	1301	0.0849623	Streptococcus
	GHLTB58_CFS	Plasma-TB	Filtered	1743	0.0849531	Propionibacterium
	GHLTB61_CFS	Plasma-TB	Filtered	237	0.026697	Flavobacterium
	GHLTB61_CFS	Plasma-TB	Filtered	469	0.0533856	Acinetobacter
	GHLTB61_CFS	Plasma-TB	Filtered	1279	0.0533909	Staphylococcus
	GHLTB61_CFS	Plasma-TB	Filtered	1301	0.0266922	Streptococcus
	GHLTB61_CFS	Plasma-TB	Filtered	1743	0.0533687	Propionibacterium
	GHLTB61_CFS	Plasma-TB	Filtered	12916	0.0266903	Acidovorax
	GHLTB62_CFS	Plasma-TB	Filtered	286	0.0337494	Pseudomonas
	GHLTB62_CFS	Plasma-TB	Filtered	374	0.0675006	Bradyrhizobium
	GHLTB62_CFS	Plasma-TB	Filtered	407	0.0506232	Methylobacterium
	GHLTB62_CFS	Plasma-TB	Filtered	407	0.0506232	Methylobacterium
	GHLTB62_CFS	Plasma-TB	Filtered	469	0.0168747	Acinetobacter
	GHLTB62_CFS	Plasma-TB	Filtered	1743	0.0843591	Propionibacterium
	GHLTB62_CFS	Plasma-TB	Filtered	40323	0.0337614	Stenotrophomonas
	GHLTB62_CFS	Plasma-TB	Filtered	48736	0.0518012	Ralstonia
	GHLTB69_CFS	Plasma-TB	Filtered	222	0.10126	Achromobacter
	GHLTB69_CFS	Plasma-TB	Filtered	286	0.558146	Pseudomonas
	GHLTB69_CFS	Plasma-TB	Filtered	374	0.0669544	Bradyrhizobium
	GHLTB69_CFS	Plasma-TB	Filtered	407	0.134066	Methylobacterium
	GHLTB69_CFS	Plasma-TB	Filtered	407	0.134066	Methylobacterium
	GHLTB69_CFS	Plasma-TB	Filtered	469	0.13751	Acinetobacter
	GHLTB69_CFS	Plasma-TB	Filtered	838	0.0772639	Prevotella
	GHLTB69_CFS	Plasma-TB	Filtered	1279	0.308313	Staphylococcus
	GHLTB69_CFS	Plasma-TB	Filtered	1350	0.133771	Enterococcus
	GHLTB69_CFS	Plasma-TB	Filtered	1716	0.0720485	Corynebacterium
	GHLTB69_CFS	Plasma-TB	Filtered	1743	0.13377	Propionibacterium
	GHLTB69_CFS	Plasma-TB	Filtered	12916	0.228164	Acidovorax
	GHLTB69_CFS	Plasma-TB	Filtered	32008	0.0673786	Burkholderia
	GHLTB69_CFS	Plasma-TB	Filtered	40323	0.269156	Stenotrophomonas
	GHLTB69_CFS	Plasma-TB	Filtered	48736	0.337526	Ralstonia
	GHLTB69_CFS	Plasma-TB	Filtered	106589	0.0849227	Cupriavidus
	GHLTB7_2_CFS	Plasma-TB	Filtered	237	0.0120001	Flavobacterium
	GHLTB7_2_CFS	Plasma-TB	Filtered	286	0.0673248	Pseudomonas
	GHLTB7_2_CFS	Plasma-TB	Filtered	374	0.0120014	Bradyrhizobium
	GHLTB7_2_CFS	Plasma-TB	Filtered	469	0.0359986	Acinetobacter
	GHLTB7_2_CFS	Plasma-TB	Filtered	1279	0.0360044	Staphylococcus
	GHLTB7_2_CFS	Plasma-TB	Filtered	12916	0.0121785	Acidovorax
	GHLTB7_2_CFS	Plasma-TB	Filtered	48736	0.378963	Ralstonia
	GHLTB7_2_CFS	Plasma-TB	Filtered	106589	0.0222523	Cupriavidus
	GHLTB7_CFS	Plasma-TB	Filtered	286	0.0424179	Pseudomonas
	GHLTB7_CFS	Plasma-TB	Filtered	469	0.127236	Acinetobacter
	GHLTB7_CFS	Plasma-TB	Filtered	561	10.7695	Escherichia
	GHLTB7_CFS	Plasma-TB	Filtered	1279	0.127228	Staphylococcus
	GHLTB7_CFS	Plasma-TB	Filtered	1301	0.128645	Streptococcus
	GHLTB7_CFS	Plasma-TB	Filtered	1350	0.127227	Enterococcus
	GHLTB7_CFS	Plasma-TB	Filtered	1578	0.0424091	Lactobacillus
	GHLTB7_CFS	Plasma-TB	Filtered	1743	0.16962	Propionibacterium
	GHLTB7_CFS	Plasma-TB	Filtered	129337	0.127224	Geobacillus
	GHLTB71_CFS	Plasma-TB	Filtered	286	0.11708	Pseudomonas
	GHLTB71_CFS	Plasma-TB	Filtered	338	0.0254882	Xanthomonas
	GHLTB71_CFS	Plasma-TB	Filtered	469	0.0764458	Acinetobacter
	GHLTB71_CFS	Plasma-TB	Filtered	561	7.04638	Escherichia
	GHLTB71_CFS	Plasma-TB	Filtered	1279	0.152941	Staphylococcus
	GHLTB71_CFS	Plasma-TB	Filtered	1301	0.0509785	Streptococcus
	GHLTB71_CFS	Plasma-TB	Filtered	1578	0.127447	Lactobacillus
	GHLTB71_CFS	Plasma-TB	Filtered	1716	0.0509805	Corynebacterium
	GHLTB71_CFS	Plasma-TB	Filtered	1743	0.331317	Propionibacterium
	GHLTB71_CFS	Plasma-TB	Filtered	12916	0.050975	Acidovorax
	GHLTB71_CFS	Plasma-TB	Filtered	29580	0.0254874	Janthinobacterium
	GHLTB71_CFS	Plasma-TB	Filtered	40323	0.0509874	Stenotrophomonas
	GHLTB71_CFS	Plasma-TB	Filtered	129337	0.0254874	Geobacillus
	GHLTB75_2_CFS	Plasma-TB	Filtered	222	0.0209562	Achromobacter
	GHLTB75_2_CFS	Plasma-TB	Filtered	283	0.0209525	Comamonas
	GHLTB75_2_CFS	Plasma-TB	Filtered	286	0.334651	Pseudomonas
	GHLTB75_2_CFS	Plasma-TB	Filtered	374	0.0209564	Bradyrhizobium
	GHLTB75_2_CFS	Plasma-TB	Filtered	407	0.0209517	Methylobacterium
	GHLTB75_2_CFS	Plasma-TB	Filtered	407	0.0209517	Methylobacterium
	GHLTB75_2_CFS	Plasma-TB	Filtered	469	0.188575	Acinetobacter
	GHLTB75_2_CFS	Plasma-TB	Filtered	838	0.0209539	Prevotella
	GHLTB75_2_CFS	Plasma-TB	Filtered	1279	0.0628704	Staphylococcus
	GHLTB75_2_CFS	Plasma-TB	Filtered	1301	0.0419087	Streptococcus
	GHLTB75_2_CFS	Plasma-TB	Filtered	1350	0.0419285	Enterococcus
	GHLTB75_2_CFS	Plasma-TB	Filtered	1716	0.0274616	Corynebacterium
	GHLTB75_2_CFS	Plasma-TB	Filtered	1743	0.293352	Propionibacterium
	GHLTB75_2_CFS	Plasma-TB	Filtered	12916	0.0907413	Acidovorax
	GHLTB75_2_CFS	Plasma-TB	Filtered	32008	0.0419216	Burkholderia
	GHLTB75_2_CFS	Plasma-TB	Filtered	40323	0.0419072	Stenotrophomonas
	GHLTB75_2_CFS	Plasma-TB	Filtered	48736	0.807459	Ralstonia
	GHLTB75_2_CFS	Plasma-TB	Filtered	106589	0.0215279	Cupriavidus
	GHLTB75_CFS	Plasma-TB	Filtered	286	0.10492	Pseudomonas
	GHLTB75_CFS	Plasma-TB	Filtered	469	0.128003	Acinetobacter
	GHLTB75_CFS	Plasma-TB	Filtered	561	8.45237	Escherichia
	GHLTB75_CFS	Plasma-TB	Filtered	1279	0.0960069	Staphylococcus
	GHLTB75_CFS	Plasma-TB	Filtered	1301	0.0320001	Streptococcus
	GHLTB75_CFS	Plasma-TB	Filtered	1743	0.320039	Propionibacterium
	GHLTB75_CFS	Plasma-TB	Filtered	12916	0.0319999	Acidovorax
	GHLTB76_CFS	Plasma-TB	Filtered	237	0.0422136	Flavobacterium
	GHLTB76_CFS	Plasma-TB	Filtered	469	0.0846022	Acinetobacter
	GHLTB76_CFS	Plasma-TB	Filtered	561	4.40992	Escherichia
	GHLTB76_CFS	Plasma-TB	Filtered	1279	0.042219	Staphylococcus
	GHLTB76_CFS	Plasma-TB	Filtered	1301	0.126674	Streptococcus
	GHLTB76_CFS	Plasma-TB	Filtered	1350	0.0844532	Enterococcus
	GHLTB76_CFS	Plasma-TB	Filtered	1743	0.0422234	Propionibacterium
	GHLTB84_2_CFS	Plasma-TB	Filtered	222	0.0195859	Achromobacter
	GHLTB84_2_CFS	Plasma-TB	Filtered	283	0.0356522	Comamonas
	GHLTB84_2_CFS	Plasma-TB	Filtered	286	0.221937	Pseudomonas
	GHLTB84_2_CFS	Plasma-TB	Filtered	338	0.0188124	Xanthomonas
	GHLTB84_2_CFS	Plasma-TB	Filtered	374	0.0372527	Bradyrhizobium
	GHLTB84_2_CFS	Plasma-TB	Filtered	407	0.0271807	Methylobacterium
	GHLTB84_2_CFS	Plasma-TB	Filtered	407	0.0271807	Methylobacterium
	GHLTB84_2_CFS	Plasma-TB	Filtered	838	0.0186317	Prevotella
	GHLTB84_2_CFS	Plasma-TB	Filtered	1279	0.0372655	Staphylococcus
	GHLTB84_2_CFS	Plasma-TB	Filtered	1743	0.148953	Propionibacterium
	GHLTB84_2_CFS	Plasma-TB	Filtered	12916	0.0377492	Acidovorax
	GHLTB84_2_CFS	Plasma-TB	Filtered	32008	0.0857402	Burkholderia
	GHLTB84_2_CFS	Plasma-TB	Filtered	48736	0.938029	Ralstonia
	GHLTB84_2_CFS	Plasma-TB	Filtered	106589	0.0249729	Cupriavidus
	GHLTB84_2_CFS	Plasma-TB	Filtered	129337	0.0186267	Geobacillus
	GHLTB84_CFS	Plasma-TB	Filtered	1279	0.0261364	Staphylococcus
	GHLTB84_CFS	Plasma-TB	Filtered	1350	0.0522724	Enterococcus
	GHLTB84_CFS	Plasma-TB	Filtered	1578	0.130669	Lactobacillus
	GHLTB84_CFS	Plasma-TB	Filtered	1743	0.0261363	Propionibacterium
	GHLTB84_CFS	Plasma-TB	Filtered	129337	0.0261366	Geobacillus
	GHLTB88_CFS	Plasma-TB	Filtered	88	0.0206841	Leptothrix
	GHLTB88_CFS	Plasma-TB	Filtered	286	2.56002	Pseudomonas
	GHLTB88_CFS	Plasma-TB	Filtered	374	0.0413063	Bradyrhizobium
	GHLTB88_CFS	Plasma-TB	Filtered	407	0.0413115	Methylobacterium
	GHLTB88_CFS	Plasma-TB	Filtered	407	0.0413115	Methylobacterium
	GHLTB88_CFS	Plasma-TB	Filtered	469	0.206807	Acinetobacter
	GHLTB88_CFS	Plasma-TB	Filtered	561	0.0413149	Escherichia
	GHLTB88_CFS	Plasma-TB	Filtered	838	0.0206615	Prevotella
	GHLTB88_CFS	Plasma-TB	Filtered	1279	0.144595	Staphylococcus
	GHLTB88_CFS	Plasma-TB	Filtered	1301	0.0619795	Streptococcus
	GHLTB88_CFS	Plasma-TB	Filtered	1350	0.0413059	Enterococcus
	GHLTB88_CFS	Plasma-TB	Filtered	1716	0.0206603	Corynebacterium
	GHLTB88_CFS	Plasma-TB	Filtered	1743	0.268585	Propionibacterium
	GHLTB88_CFS	Plasma-TB	Filtered	12916	0.0492078	Acidovorax
	GHLTB88_CFS	Plasma-TB	Filtered	40323	0.0762545	Stenotrophomonas
	GHLTB88_CFS	Plasma-TB	Filtered	48736	0.0621233	Ralstonia
	GHLTB9_CFS	Plasma-TB	Filtered	469	0.151012	Acinetobacter
	GHLTB9_CFS	Plasma-TB	Filtered	561	14.4851	Escherichia
	GHLTB9_CFS	Plasma-TB	Filtered	1279	0.151031	Staphylococcus
	GHLTB9_CFS	Plasma-TB	Filtered	1301	0.135208	Streptococcus
	GHLTB9_CFS	Plasma-TB	Filtered	1350	0.0906446	Enterococcus
	GHLTB9_CFS	Plasma-TB	Filtered	1578	0.453127	Lactobacillus
	GHLTB9_CFS	Plasma-TB	Filtered	1716	0.0302112	Corynebacterium
	GHLTB9_CFS	Plasma-TB	Filtered	1743	0.302068	Propionibacterium
	GHLTB99_CFS	Plasma-TB	Filtered	286	0.0994903	Pseudomonas
	GHLTB99_CFS	Plasma-TB	Filtered	407	0.0331453	Methylobacterium
	GHLTB99_CFS	Plasma-TB	Filtered	407	0.0331453	Methylobacterium
	GHLTB99_CFS	Plasma-TB	Filtered	469	0.165737	Acinetobacter
	GHLTB99_CFS	Plasma-TB	Filtered	561	20.6774	Escherichia
	GHLTB99_CFS	Plasma-TB	Filtered	1279	0.232029	Staphylococcus
	GHLTB99_CFS	Plasma-TB	Filtered	1301	0.0850348	Streptococcus
	GHLTB99_CFS	Plasma-TB	Filtered	1350	0.205905	Enterococcus
	GHLTB99_CFS	Plasma-TB	Filtered	1578	0.0662713	Lactobacillus
	GHLTB99_CFS	Plasma-TB	Filtered	1743	0.469152	Propionibacterium
	GHLTB99_CFS	Plasma-TB	Filtered	12916	0.0331461	Acidovorax
	GHLTB99_CFS	Plasma-TB	Filtered	32008	0.0331451	Burkholderia
Positive	P6BR	Plasma-COVID19	Filtered	88	0.017365	Leptothrix
Positive	P6BR	Plasma-COVID19	Filtered	286	0.0525035	Pseudomonas
Positive	P6BR	Plasma-COVID19	Filtered	374	0.0234268	Bradyrhizobium
Positive	P6BR	Plasma-COVID19	Filtered	407	0.0347307	Methylobacterium
Positive	P6BR	Plasma-COVID19	Filtered	407	0.0347307	Methylobacterium
Positive	P6BR	Plasma-COVID19	Filtered	469	0.0173646	Acinetobacter
Positive	P6BR	Plasma-COVID19	Filtered	561	0.0173646	Escherichia
Positive	P6BR	Plasma-COVID19	Filtered	1279	0.104189	Staphylococcus
Positive	P6BR	Plasma-COVID19	Filtered	1301	0.0831652	Streptococcus
Positive	P6BR	Plasma-COVID19	Filtered	1743	0.104195	Propionibacterium
Positive	P6BR	Plasma-COVID19	Filtered	12916	0.0416786	Acidovorax
Positive	P6BR	Plasma-COVID19	Filtered	32008	0.0173668	Burkholderia
Positive	P6BR	Plasma-COVID19	Filtered	40323	0.228649	Stenotrophomonas
Positive	P6BR	Plasma-COVID19	Filtered	48736	0.315139	Ralstonia
Positive	SG4	Plasma-COVID19	Filtered	237	0.0174099	Flavobacterium
Positive	SG4	Plasma-COVID19	Filtered	407	0.0348189	Methylobacterium
Positive	SG4	Plasma-COVID19	Filtered	407	0.0348189	Methylobacterium
Positive	SG4	Plasma-COVID19	Filtered	469	0.0348204	Acinetobacter
Positive	SG4	Plasma-COVID19	Filtered	1743	0.0348194	Propionibacterium
Positive	SG4	Plasma-COVID19	Filtered	40323	0.082655	Stenotrophomonas
Positive	SG4	Plasma-COVID19	Filtered	48736	0.121883	Ralstonia
Positive	SG5	Plasma-COVID19	Filtered	407	0.0891398	Methylobacterium
Positive	SG5	Plasma-COVID19	Filtered	407	0.0891398	Methylobacterium
Positive	SG5	Plasma-COVID19	Filtered	469	0.112317	Acinetobacter
Positive	SG5	Plasma-COVID19	Filtered	561	0.0222882	Escherichia
Positive	SG5	Plasma-COVID19	Filtered	1279	0.111417	Staphylococcus
Positive	SG5	Plasma-COVID19	Filtered	1301	0.0287312	Streptococcus
Positive	SG5	Plasma-COVID19	Filtered	1350	0.0487548	Enterococcus
Positive	SG5	Plasma-COVID19	Filtered	12916	0.0445751	Acidovorax
Positive	SG5	Plasma-COVID19	Filtered	32008	0.0222877	Burkholderia
Positive	SG5	Plasma-COVID19	Filtered	40323	0.200578	Stenotrophomonas
Positive	SG5	Plasma-COVID19	Filtered	48736	0.282303	Ralstonia
Positive	SG5	Plasma-COVID19	Filtered	106589	0.0222904	Cupriavidus
Positive	3SER	Plasma-COVID19	Unfiltered	88	0.183784	Leptothrix
Positive	3SER	Plasma-COVID19	Unfiltered	222	0.214888	Achromobacter
Positive	3SER	Plasma-COVID19	Unfiltered	237	1.69594	Flavobacterium
Positive	3SER	Plasma-COVID19	Unfiltered	283	1.32434	Comamonas
Positive	3SER	Plasma-COVID19	Unfiltered	286	3.37805	Pseudomonas
Positive	3SER	Plasma-COVID19	Unfiltered	338	0.146025	Xanthomonas
Positive	3SER	Plasma-COVID19	Unfiltered	374	0.531863	Bradyrhizobium
Positive	3SER	Plasma-COVID19	Unfiltered	379	0.0471305	Rhizobium
Positive	3SER	Plasma-COVID19	Unfiltered	407	0.374878	Methylobacterium
Positive	3SER	Plasma-COVID19	Unfiltered	407	0.374878	Methylobacterium
Positive	3SER	Plasma-COVID19	Unfiltered	469	2.02691	Acinetobacter
Positive	3SER	Plasma-COVID19	Unfiltered	561	0.110005	Escherichia
Positive	3SER	Plasma-COVID19	Unfiltered	838	0.0884029	Prevotella
Positive	3SER	Plasma-COVID19	Unfiltered	1279	0.612449	Staphylococcus
Positive	3SER	Plasma-COVID19	Unfiltered	1301	0.239658	Streptococcus
Positive	3SER	Plasma-COVID19	Unfiltered	1350	1.37905	Enterococcus
Positive	3SER	Plasma-COVID19	Unfiltered	1578	0.0880543	Lactobacillus
Positive	3SER	Plasma-COVID19	Unfiltered	1716	0.083251	Corynebacterium
Positive	3SER	Plasma-COVID19	Unfiltered	1743	2.16518	Propionibacterium
Positive	3SER	Plasma-COVID19	Unfiltered	12916	9.32487	Acidovorax
Positive	3SER	Plasma-COVID19	Unfiltered	29580	0.248213	Janthinobacterium
Positive	3SER	Plasma-COVID19	Unfiltered	32008	0.171286	Burkholderia
Positive	3SER	Plasma-COVID19	Unfiltered	40323	1.26344	Stenotrophomonas
Positive	3SER	Plasma-COVID19	Unfiltered	48736	0.180121	Ralstonia
Positive	3SER	Plasma-COVID19	Unfiltered	106589	0.482017	Cupriavidus
Positive	3SER	Plasma-COVID19	Unfiltered	129337	0.0668502	Geobacillus
Positive	BR1	Plasma-COVID19	Unfiltered	88	2.07296	Leptothrix
Positive	BR1	Plasma-COVID19	Unfiltered	222	1.88398	Achromobacter
Positive	BR1	Plasma-COVID19	Unfiltered	237	14.6619	Flavobacterium
Positive	BR1	Plasma-COVID19	Unfiltered	283	11.8821	Comamonas
Positive	BR1	Plasma-COVID19	Unfiltered	286	21.7213	Pseudomonas
Positive	BR1	Plasma-COVID19	Unfiltered	338	0.817399	Xanthomonas
Positive	BR1	Plasma-COVID19	Unfiltered	374	4.33821	Bradyrhizobium
Positive	BR1	Plasma-COVID19	Unfiltered	379	0.560971	Rhizobium
Positive	BR1	Plasma-COVID19	Unfiltered	407	1.37163	Methylobacterium
Positive	BR1	Plasma-COVID19	Unfiltered	407	1.37163	Methylobacterium
Positive	BR1	Plasma-COVID19	Unfiltered	469	28.5037	Acinetobacter
Positive	BR1	Plasma-COVID19	Unfiltered	561	3.50645	Escherichia
Positive	BR1	Plasma-COVID19	Unfiltered	838	0.618804	Prevotella
Positive	BR1	Plasma-COVID19	Unfiltered	1279	10.7001	Staphylococcus
Positive	BR1	Plasma-COVID19	Unfiltered	1301	4.16706	Streptococcus
Positive	BR1	Plasma-COVID19	Unfiltered	1350	17.1219	Enterococcus
Positive	BR1	Plasma-COVID19	Unfiltered	1578	0.54781	Lactobacillus
Positive	BR1	Plasma-COVID19	Unfiltered	1716	1.23476	Corynebacterium
Positive	BR1	Plasma-COVID19	Unfiltered	1743	13.1513	Propionibacterium
Positive	BR1	Plasma-COVID19	Unfiltered	12916	82.3013	Acidovorax
Positive	BR1	Plasma-COVID19	Unfiltered	29580	0.72749	Janthinobacterium
Positive	BR1	Plasma-COVID19	Unfiltered	32008	1.89477	Burkholderia
Positive	BR1	Plasma-COVID19	Unfiltered	40323	7.87172	Stenotrophomonas
Positive	BR1	Plasma-COVID19	Unfiltered	48736	1.97364	Ralstonia
Positive	BR1	Plasma-COVID19	Unfiltered	106589	4.09762	Cupriavidus
Positive	BR1	Plasma-COVID19	Unfiltered	129337	0.536332	Geobacillus
Positive	BR2	Plasma-COVID19	Unfiltered	88	0.384945	Leptothrix
Positive	BR2	Plasma-COVID19	Unfiltered	222	0.397534	Achromobacter
Positive	BR2	Plasma-COVID19	Unfiltered	237	2.86951	Flavobacterium
Positive	BR2	Plasma-COVID19	Unfiltered	283	3.15919	Comamonas
Positive	BR2	Plasma-COVID19	Unfiltered	286	5.88229	Pseudomonas
Positive	BR2	Plasma-COVID19	Unfiltered	338	0.207508	Xanthomonas
Positive	BR2	Plasma-COVID19	Unfiltered	374	1.02373	Bradyrhizobium
Positive	BR2	Plasma-COVID19	Unfiltered	379	0.160159	Rhizobium
Positive	BR2	Plasma-COVID19	Unfiltered	407	0.458006	Methylobacterium
Positive	BR2	Plasma-COVID19	Unfiltered	407	0.458006	Methylobacterium
Positive	BR2	Plasma-COVID19	Unfiltered	469	6.886	Acinetobacter
Positive	BR2	Plasma-COVID19	Unfiltered	561	0.419985	Escherichia
Positive	BR2	Plasma-COVID19	Unfiltered	838	0.250912	Prevotella
Positive	BR2	Plasma-COVID19	Unfiltered	1279	2.85432	Staphylococcus
Positive	BR2	Plasma-COVID19	Unfiltered	1301	1.18757	Streptococcus
Positive	BR2	Plasma-COVID19	Unfiltered	1350	3.09869	Enterococcus
Positive	BR2	Plasma-COVID19	Unfiltered	1578	0.206883	Lactobacillus
Positive	BR2	Plasma-COVID19	Unfiltered	1716	0.638396	Corynebacterium
Positive	BR2	Plasma-COVID19	Unfiltered	1743	6.08517	Propionibacterium
Positive	BR2	Plasma-COVID19	Unfiltered	12916	21.9485	Acidovorax
Positive	BR2	Plasma-COVID19	Unfiltered	29580	0.175229	Janthinobacterium
Positive	BR2	Plasma-COVID19	Unfiltered	32008	0.393842	Burkholderia
Positive	BR2	Plasma-COVID19	Unfiltered	40323	1.93388	Stenotrophomonas
Positive	BR2	Plasma-COVID19	Unfiltered	48736	0.706958	Ralstonia
Positive	BR2	Plasma-COVID19	Unfiltered	106589	1.01854	Cupriavidus
Positive	BR2	Plasma-COVID19	Unfiltered	129337	0.229697	Geobacillus
Positive	CFS-BS-P-034	Plasma-IBD	Unfiltered	88	4.812	Leptothrix
Positive	CFS-BS-P-034	Plasma-IBD	Unfiltered	222	0.703473	Achromobacter
Positive	CFS-BS-P-034	Plasma-IBD	Unfiltered	237	6.22751	Flavobacterium
Positive	CFS-BS-P-034	Plasma-IBD	Unfiltered	283	4.29701	Comamonas
Positive	CFS-BS-P-034	Plasma-IBD	Unfiltered	286	18.2163	Pseudomonas
Positive	CFS-BS-P-034	Plasma-IBD	Unfiltered	338	0.64186	Xanthomonas
Positive	CFS-BS-P-034	Plasma-IBD	Unfiltered	374	3.01937	Bradyrhizobium
Positive	CFS-BS-P-034	Plasma-IBD	Unfiltered	379	1.29874	Rhizobium
Positive	CFS-BS-P-034	Plasma-IBD	Unfiltered	407	1.91179	Methylobacterium
Positive	CFS-BS-P-034	Plasma-IBD	Unfiltered	407	1.91179	Methylobacterium
Positive	CFS-BS-P-034	Plasma-IBD	Unfiltered	469	6.5816	Acinetobacter
Positive	CFS-BS-P-034	Plasma-IBD	Unfiltered	561	2.3126	Escherichia
Positive	CFS-BS-P-034	Plasma-IBD	Unfiltered	838	0.290948	Prevotella
Positive	CFS-BS-P-034	Plasma-IBD	Unfiltered	1279	0.546673	Staphylococcus
Positive	CFS-BS-P-034	Plasma-IBD	Unfiltered	1301	2.26857	Streptococcus
Positive	CFS-BS-P-034	Plasma-IBD	Unfiltered	1350	20.9547	Enterococcus
Positive	CFS-BS-P-034	Plasma-IBD	Unfiltered	1578	1.09804	Lactobacillus
Positive	CFS-BS-P-034	Plasma-IBD	Unfiltered	1716	1.25964	Corynebacterium
Positive	CFS-BS-P-034	Plasma-IBD	Unfiltered	1743	0.850477	Propionibacterium
Positive	CFS-BS-P-034	Plasma-IBD	Unfiltered	12916	25.2754	Acidovorax
Positive	CFS-BS-P-034	Plasma-IBD	Unfiltered	29580	1.01785	Janthinobacterium
Positive	CFS-BS-P-034	Plasma-IBD	Unfiltered	32008	2.99635	Burkholderia
Positive	CFS-BS-P-034	Plasma-IBD	Unfiltered	40323	1.00041	Stenotrophomonas
Positive	CFS-BS-P-034	Plasma-IBD	Unfiltered	48736	1.36203	Ralstonia
Positive	CFS-BS-P-034	Plasma-IBD	Unfiltered	106589	2.18217	Cupriavidus
Positive	CFS-BS-P-034	Plasma-IBD	Unfiltered	129337	0.0174162	Geobacillus
Positive	CFS-BS-P-206WK0	Plasma-IBD	Unfiltered	88	16.9308	Leptothrix
Positive	CFS-BS-P-206WK0	Plasma-IBD	Unfiltered	222	3.08768	Achromobacter
Positive	CFS-BS-P-206WK0	Plasma-IBD	Unfiltered	237	22.5245	Flavobacterium
Positive	CFS-BS-P-206WK0	Plasma-IBD	Unfiltered	283	27.2287	Comamonas
Positive	CFS-BS-P-206WK0	Plasma-IBD	Unfiltered	286	70.832	Pseudomonas
Positive	CFS-BS-P-206WK0	Plasma-IBD	Unfiltered	338	2.61025	Xanthomonas
Positive	CFS-BS-P-206WK0	Plasma-IBD	Unfiltered	374	19.0906	Bradyrhizobium
Positive	CFS-BS-P-206WK0	Plasma-IBD	Unfiltered	379	3.57814	Rhizobium
Positive	CFS-BS-P-206WK0	Plasma-IBD	Unfiltered	407	7.22122	Methylobacterium
Positive	CFS-BS-P-206WK0	Plasma-IBD	Unfiltered	407	7.22122	Methylobacterium
Positive	CFS-BS-P-206WK0	Plasma-IBD	Unfiltered	469	30.3523	Acinetobacter
Positive	CFS-BS-P-206WK0	Plasma-IBD	Unfiltered	561	7.03622	Escherichia
Positive	CFS-BS-P-206WK0	Plasma-IBD	Unfiltered	838	1.89807	Prevotella
Positive	CFS-BS-P-206WK0	Plasma-IBD	Unfiltered	1279	2.50892	Staphylococcus
Positive	CFS-BS-P-206WK0	Plasma-IBD	Unfiltered	1301	9.61464	Streptococcus
Positive	CFS-BS-P-206WK0	Plasma-IBD	Unfiltered	1350	61.5834	Enterococcus
Positive	CFS-BS-P-206WK0	Plasma-IBD	Unfiltered	1578	6.13328	Lactobacillus
Positive	CFS-BS-P-206WK0	Plasma-IBD	Unfiltered	1716	5.08026	Corynebacterium
Positive	CFS-BS-P-206WK0	Plasma-IBD	Unfiltered	1743	8.20698	Propionibacterium
Positive	CFS-BS-P-206WK0	Plasma-IBD	Unfiltered	12916	260.587	Acidovorax
Positive	CFS-BS-P-206WK0	Plasma-IBD	Unfiltered	29580	3.33384	Janthinobacterium
Positive	CFS-BS-P-206WK0	Plasma-IBD	Unfiltered	32008	9.546	Burkholderia
Positive	CFS-BS-P-206WK0	Plasma-IBD	Unfiltered	40323	5.83242	Stenotrophomonas
Positive	CFS-BS-P-206WK0	Plasma-IBD	Unfiltered	48736	7.15609	Ralstonia
Positive	CFS-BS-P-206WK0	Plasma-IBD	Unfiltered	106589	7.34679	Cupriavidus
Positive	CFS-BS-P-206WK0	Plasma-IBD	Unfiltered	129337	0.156031	Geobacillus
Positive	CFS-BS-P-231-2	Plasma-IBD	Unfiltered	88	17.1359	Leptothrix
Positive	CFS-BS-P-231-2	Plasma-IBD	Unfiltered	222	3.22953	Achromobacter
Positive	CFS-BS-P-231-2	Plasma-IBD	Unfiltered	237	19.3097	Flavobacterium
Positive	CFS-BS-P-231-2	Plasma-IBD	Unfiltered	283	28.6163	Comamonas
Positive	CFS-BS-P-231-2	Plasma-IBD	Unfiltered	286	67.4047	Pseudomonas
Positive	CFS-BS-P-231-2	Plasma-IBD	Unfiltered	338	2.60747	Xanthomonas
Positive	CFS-BS-P-231-2	Plasma-IBD	Unfiltered	374	18.2633	Bradyrhizobium
Positive	CFS-BS-P-231-2	Plasma-IBD	Unfiltered	379	3.69028	Rhizobium
Positive	CFS-BS-P-231-2	Plasma-IBD	Unfiltered	407	8.45633	Methylobacterium
Positive	CFS-BS-P-231-2	Plasma-IBD	Unfiltered	407	8.45633	Methylobacterium
Positive	CFS-BS-P-231-2	Plasma-IBD	Unfiltered	469	29.2697	Acinetobacter
Positive	CFS-BS-P-231-2	Plasma-IBD	Unfiltered	561	8.33614	Escherichia
Positive	CFS-BS-P-231-2	Plasma-IBD	Unfiltered	838	1.12525	Prevotella
Positive	CFS-BS-P-231-2	Plasma-IBD	Unfiltered	1279	2.01675	Staphylococcus
Positive	CFS-BS-P-231-2	Plasma-IBD	Unfiltered	1301	7.67304	Streptococcus
Positive	CFS-BS-P-231-2	Plasma-IBD	Unfiltered	1350	59.6463	Enterococcus
Positive	CFS-BS-P-231-2	Plasma-IBD	Unfiltered	1578	3.43546	Lactobacillus
Positive	CFS-BS-P-231-2	Plasma-IBD	Unfiltered	1716	2.89739	Corynebacterium
Positive	CFS-BS-P-231-2	Plasma-IBD	Unfiltered	1743	5.26453	Propionibacterium
Positive	CFS-BS-P-231-2	Plasma-IBD	Unfiltered	12916	290.69	Acidovorax
Positive	CFS-BS-P-231-2	Plasma-IBD	Unfiltered	29580	3.38442	Janthinobacterium
Positive	CFS-BS-P-231-2	Plasma-IBD	Unfiltered	32008	8.4468	Burkholderia
Positive	CFS-BS-P-231-2	Plasma-IBD	Unfiltered	40323	6.32698	Stenotrophomonas
Positive	CFS-BS-P-231-2	Plasma-IBD	Unfiltered	48736	7.16598	Ralstonia
Positive	CFS-BS-P-231-2	Plasma-IBD	Unfiltered	106589	7.12791	Cupriavidus
Positive	CFS-BS-P-231-2	Plasma-IBD	Unfiltered	129337	0.251117	Geobacillus
Positive	CFS-BS-P-234WK0	Plasma-IBD	Unfiltered	88	15.9963	Leptothrix
Positive	CFS-BS-P-234WK0	Plasma-IBD	Unfiltered	222	2.45792	Achromobacter
Positive	CFS-BS-P-234WK0	Plasma-IBD	Unfiltered	237	19.0143	Flavobacterium
Positive	CFS-BS-P-234WK0	Plasma-IBD	Unfiltered	283	29.1438	Comamonas
Positive	CFS-BS-P-234WK0	Plasma-IBD	Unfiltered	286	59.5983	Pseudomonas
Positive	CFS-BS-P-234WK0	Plasma-IBD	Unfiltered	338	2.81039	Xanthomonas
Positive	CFS-BS-P-234WK0	Plasma-IBD	Unfiltered	374	14.85	Bradyrhizobium
Positive	CFS-BS-P-234WK0	Plasma-IBD	Unfiltered	379	2.77671	Rhizobium
Positive	CFS-BS-P-234WK0	Plasma-IBD	Unfiltered	407	6.30314	Methylobacterium
Positive	CFS-BS-P-234WK0	Plasma-IBD	Unfiltered	407	6.30314	Methylobacterium
Positive	CFS-BS-P-234WK0	Plasma-IBD	Unfiltered	469	25.7722	Acinetobacter
Positive	CFS-BS-P-234WK0	Plasma-IBD	Unfiltered	561	5.73968	Escherichia
Positive	CFS-BS-P-234WK0	Plasma-IBD	Unfiltered	838	0.930423	Prevotella
Positive	CFS-BS-P-234WK0	Plasma-IBD	Unfiltered	1279	2.05836	Staphylococcus
Positive	CFS-BS-P-234WK0	Plasma-IBD	Unfiltered	1301	7.3591	Streptococcus
Positive	CFS-BS-P-234WK0	Plasma-IBD	Unfiltered	1350	53.0529	Enterococcus
Positive	CFS-BS-P-234WK0	Plasma-IBD	Unfiltered	1578	2.15686	Lactobacillus
Positive	CFS-BS-P-234WK0	Plasma-IBD	Unfiltered	1716	2.42606	Corynebacterium
Positive	CFS-BS-P-234WK0	Plasma-IBD	Unfiltered	1743	4.84124	Propionibacterium
Positive	CFS-BS-P-234WK0	Plasma-IBD	Unfiltered	12916	270.644	Acidovorax
Positive	CFS-BS-P-234WK0	Plasma-IBD	Unfiltered	29580	3.05172	Janthinobacterium
Positive	CFS-BS-P-234WK0	Plasma-IBD	Unfiltered	32008	8.25645	Burkholderia
Positive	CFS-BS-P-234WK0	Plasma-IBD	Unfiltered	40323	4.95473	Stenotrophomonas
Positive	CFS-BS-P-234WK0	Plasma-IBD	Unfiltered	48736	7.30117	Ralstonia
Positive	CFS-BS-P-234WK0	Plasma-IBD	Unfiltered	106589	7.2568	Cupriavidus
Positive	CFS-BS-P-234WK0	Plasma-IBD	Unfiltered	129337	0.599363	Geobacillus
Positive	CFS-BS-P-241WK0	Plasma-IBD	Unfiltered	88	2.64456	Leptothrix
Positive	CFS-BS-P-241WK0	Plasma-IBD	Unfiltered	222	0.445549	Achromobacter
Positive	CFS-BS-P-241WK0	Plasma-IBD	Unfiltered	237	3.69407	Flavobacterium
Positive	CFS-BS-P-241WK0	Plasma-IBD	Unfiltered	283	4.89833	Comamonas
Positive	CFS-BS-P-241WK0	Plasma-IBD	Unfiltered	286	8.93552	Pseudomonas
Positive	CFS-BS-P-241WK0	Plasma-IBD	Unfiltered	338	0.233373	Xanthomonas
Positive	CFS-BS-P-241WK0	Plasma-IBD	Unfiltered	374	2.07042	Bradyrhizobium
Positive	CFS-BS-P-241WK0	Plasma-IBD	Unfiltered	379	0.554948	Rhizobium
Positive	CFS-BS-P-241WK0	Plasma-IBD	Unfiltered	407	1.14071	Methylobacterium
Positive	CFS-BS-P-241WK0	Plasma-IBD	Unfiltered	407	1.14071	Methylobacterium
Positive	CFS-BS-P-241WK0	Plasma-IBD	Unfiltered	469	4.66026	Acinetobacter
Positive	CFS-BS-P-241WK0	Plasma-IBD	Unfiltered	561	1.84101	Escherichia
Positive	CFS-BS-P-241WK0	Plasma-IBD	Unfiltered	838	0.215941	Prevotella
Positive	CFS-BS-P-241WK0	Plasma-IBD	Unfiltered	1279	0.583623	Staphylococcus
Positive	CFS-BS-P-241WK0	Plasma-IBD	Unfiltered	1301	1.78346	Streptococcus
Positive	CFS-BS-P-241WK0	Plasma-IBD	Unfiltered	1350	27.2143	Enterococcus
Positive	CFS-BS-P-241WK0	Plasma-IBD	Unfiltered	1578	0.462924	Lactobacillus
Positive	CFS-BS-P-241WK0	Plasma-IBD	Unfiltered	1716	0.715606	Corynebacterium
Positive	CFS-BS-P-241WK0	Plasma-IBD	Unfiltered	1743	2.40192	Propionibacterium
Positive	CFS-BS-P-241WK0	Plasma-IBD	Unfiltered	12916	39.322	Acidovorax
Positive	CFS-BS-P-241WK0	Plasma-IBD	Unfiltered	29580	0.40758	Janthinobacterium
Positive	CFS-BS-P-241WK0	Plasma-IBD	Unfiltered	32008	1.05749	Burkholderia
Positive	CFS-BS-P-241WK0	Plasma-IBD	Unfiltered	40323	0.628946	Stenotrophomonas
Positive	CFS-BS-P-241WK0	Plasma-IBD	Unfiltered	48736	0.801145	Ralstonia
Positive	CFS-BS-P-241WK0	Plasma-IBD	Unfiltered	106589	0.769034	Cupriavidus
Positive	CFS-BS-P-241WK0	Plasma-IBD	Unfiltered	129337	0.0735958	Geobacillus
Positive	CFS-BS-P-263WK0	Plasma-IBD	Unfiltered	88	3.23491	Leptothrix
Positive	CFS-BS-P-263WK0	Plasma-IBD	Unfiltered	222	0.544129	Achromobacter
Positive	CFS-BS-P-263WK0	Plasma-IBD	Unfiltered	237	4.06087	Flavobacterium
Positive	CFS-BS-P-263WK0	Plasma-IBD	Unfiltered	283	6.61534	Comamonas
Positive	CFS-BS-P-263WK0	Plasma-IBD	Unfiltered	286	58.0048	Pseudomonas
Positive	CFS-BS-P-263WK0	Plasma-IBD	Unfiltered	338	0.314683	Xanthomonas
Positive	CFS-BS-P-263WK0	Plasma-IBD	Unfiltered	374	3.20492	Bradyrhizobium
Positive	CFS-BS-P-263WK0	Plasma-IBD	Unfiltered	379	0.628361	Rhizobium
Positive	CFS-BS-P-263WK0	Plasma-IBD	Unfiltered	407	1.29371	Methylobacterium
Positive	CFS-BS-P-263WK0	Plasma-IBD	Unfiltered	407	1.29371	Methylobacterium
Positive	CFS-BS-P-263WK0	Plasma-IBD	Unfiltered	469	6.24557	Acinetobacter
Positive	CFS-BS-P-263WK0	Plasma-IBD	Unfiltered	561	1.63875	Escherichia
Positive	CFS-BS-P-263WK0	Plasma-IBD	Unfiltered	838	0.358003	Prevotella
Positive	CFS-BS-P-263WK0	Plasma-IBD	Unfiltered	1279	0.709827	Staphylococcus
Positive	CFS-BS-P-263WK0	Plasma-IBD	Unfiltered	1301	2.77265	Streptococcus
Positive	CFS-BS-P-263WK0	Plasma-IBD	Unfiltered	1350	27.7495	Enterococcus
Positive	CFS-BS-P-263WK0	Plasma-IBD	Unfiltered	1578	0.59519	Lactobacillus
Positive	CFS-BS-P-263WK0	Plasma-IBD	Unfiltered	1716	1.29151	Corynebacterium
Positive	CFS-BS-P-263WK0	Plasma-IBD	Unfiltered	1743	3.56295	Propionibacterium
Positive	CFS-BS-P-263WK0	Plasma-IBD	Unfiltered	12916	59.8311	Acidovorax
Positive	CFS-BS-P-263WK0	Plasma-IBD	Unfiltered	29580	0.472545	Janthinobacterium
Positive	CFS-BS-P-263WK0	Plasma-IBD	Unfiltered	32008	1.71667	Burkholderia
Positive	CFS-BS-P-263WK0	Plasma-IBD	Unfiltered	40323	1.54714	Stenotrophomonas
Positive	CFS-BS-P-263WK0	Plasma-IBD	Unfiltered	48736	0.876035	Ralstonia
Positive	CFS-BS-P-263WK0	Plasma-IBD	Unfiltered	106589	1.54538	Cupriavidus
Positive	CFS-BS-P-263WK0	Plasma-IBD	Unfiltered	129337	0.113888	Geobacillus
Positive	CFS-BS-P-266WK0	Plasma-IBD	Unfiltered	88	2.95174	Leptothrix
Positive	CFS-BS-P-266WK0	Plasma-IBD	Unfiltered	222	0.529645	Achromobacter
Positive	CFS-BS-P-266WK0	Plasma-IBD	Unfiltered	237	4.04822	Flavobacterium
Positive	CFS-BS-P-266WK0	Plasma-IBD	Unfiltered	283	5.70558	Comamonas
Positive	CFS-BS-P-266WK0	Plasma-IBD	Unfiltered	286	10.6931	Pseudomonas
Positive	CFS-BS-P-266WK0	Plasma-IBD	Unfiltered	338	0.35581	Xanthomonas
Positive	CFS-BS-P-266WK0	Plasma-IBD	Unfiltered	374	3.71233	Bradyrhizobium
Positive	CFS-BS-P-266WK0	Plasma-IBD	Unfiltered	379	1.18907	Rhizobium
Positive	CFS-BS-P-266WK0	Plasma-IBD	Unfiltered	407	1.62367	Methylobacterium
Positive	CFS-BS-P-266WK0	Plasma-IBD	Unfiltered	407	1.62367	Methylobacterium
Positive	CFS-BS-P-266WK0	Plasma-IBD	Unfiltered	469	7.11907	Acinetobacter
Positive	CFS-BS-P-266WK0	Plasma-IBD	Unfiltered	561	1.86988	Escherichia
Positive	CFS-BS-P-266WK0	Plasma-IBD	Unfiltered	838	0.26591	Prevotella
Positive	CFS-BS-P-266WK0	Plasma-IBD	Unfiltered	1279	1.36212	Staphylococcus
Positive	CFS-BS-P-266WK0	Plasma-IBD	Unfiltered	1301	3.37414	Streptococcus
Positive	CFS-BS-P-266WK0	Plasma-IBD	Unfiltered	1350	48.134	Enterococcus
Positive	CFS-BS-P-266WK0	Plasma-IBD	Unfiltered	1578	0.755471	Lactobacillus
Positive	CFS-BS-P-266WK0	Plasma-IBD	Unfiltered	1716	0.834006	Corynebacterium
Positive	CFS-BS-P-266WK0	Plasma-IBD	Unfiltered	1743	9.36158	Propionibacterium
Positive	CFS-BS-P-266WK0	Plasma-IBD	Unfiltered	12916	52.5674	Acidovorax
Positive	CFS-BS-P-266WK0	Plasma-IBD	Unfiltered	29580	0.473872	Janthinobacterium
Positive	CFS-BS-P-266WK0	Plasma-IBD	Unfiltered	32008	1.36258	Burkholderia
Positive	CFS-BS-P-266WK0	Plasma-IBD	Unfiltered	40323	1.36407	Stenotrophomonas
Positive	CFS-BS-P-266WK0	Plasma-IBD	Unfiltered	48736	1.18181	Ralstonia
Positive	CFS-BS-P-266WK0	Plasma-IBD	Unfiltered	106589	1.50842	Cupriavidus
Positive	CFS-BS-P-266WK0	Plasma-IBD	Unfiltered	129337	0.103489	Geobacillus
Positive	CFS-BS-P-268WK0	Plasma-IBD	Unfiltered	88	18.0367	Leptothrix
Positive	CFS-BS-P-268WK0	Plasma-IBD	Unfiltered	222	2.66452	Achromobacter
Positive	CFS-BS-P-268WK0	Plasma-IBD	Unfiltered	237	21.3935	Flavobacterium
Positive	CFS-BS-P-268WK0	Plasma-IBD	Unfiltered	283	30.0214	Comamonas
Positive	CFS-BS-P-268WK0	Plasma-IBD	Unfiltered	286	65.3943	Pseudomonas
Positive	CFS-BS-P-268WK0	Plasma-IBD	Unfiltered	338	2.72838	Xanthomonas
Positive	CFS-BS-P-268WK0	Plasma-IBD	Unfiltered	374	21.0907	Bradyrhizobium
Positive	CFS-BS-P-268WK0	Plasma-IBD	Unfiltered	379	3.97661	Rhizobium
Positive	CFS-BS-P-268WK0	Plasma-IBD	Unfiltered	407	8.61996	Methylobacterium
Positive	CFS-BS-P-268WK0	Plasma-IBD	Unfiltered	407	8.61996	Methylobacterium
Positive	CFS-BS-P-268WK0	Plasma-IBD	Unfiltered	469	31.2862	Acinetobacter
Positive	CFS-BS-P-268WK0	Plasma-IBD	Unfiltered	561	7.16433	Escherichia
Positive	CFS-BS-P-268WK0	Plasma-IBD	Unfiltered	838	1.26922	Prevotella
Positive	CFS-BS-P-268WK0	Plasma-IBD	Unfiltered	1279	2.40755	Staphylococcus
Positive	CFS-BS-P-268WK0	Plasma-IBD	Unfiltered	1301	8.96497	Streptococcus
Positive	CFS-BS-P-268WK0	Plasma-IBD	Unfiltered	1350	71.3187	Enterococcus
Positive	CFS-BS-P-268WK0	Plasma-IBD	Unfiltered	1578	3.23918	Lactobacillus
Positive	CFS-BS-P-268WK0	Plasma-IBD	Unfiltered	1716	3.32545	Corynebacterium
Positive	CFS-BS-P-268WK0	Plasma-IBD	Unfiltered	1743	7.34714	Propionibacterium
Positive	CFS-BS-P-268WK0	Plasma-IBD	Unfiltered	12916	317.001	Acidovorax
Positive	CFS-BS-P-268WK0	Plasma-IBD	Unfiltered	29580	2.71895	Janthinobacterium
Positive	CFS-BS-P-268WK0	Plasma-IBD	Unfiltered	32008	9.37696	Burkholderia
Positive	CFS-BS-P-268WK0	Plasma-IBD	Unfiltered	40323	5.36901	Stenotrophomonas
Positive	CFS-BS-P-268WK0	Plasma-IBD	Unfiltered	48736	7.25526	Ralstonia
Positive	CFS-BS-P-268WK0	Plasma-IBD	Unfiltered	106589	7.7198	Cupriavidus
Positive	CFS-BS-P-268WK0	Plasma-IBD	Unfiltered	129337	0.292656	Geobacillus
Positive	CFS-BS-P-282WK0	Plasma-IBD	Unfiltered	88	3.39144	Leptothrix
Positive	CFS-BS-P-282WK0	Plasma-IBD	Unfiltered	222	0.719846	Achromobacter
Positive	CFS-BS-P-282WK0	Plasma-IBD	Unfiltered	237	6.04622	Flavobacterium
Positive	CFS-BS-P-282WK0	Plasma-IBD	Unfiltered	283	14.5807	Comamonas
Positive	CFS-BS-P-282WK0	Plasma-IBD	Unfiltered	286	18.3841	Pseudomonas
Positive	CFS-BS-P-282WK0	Plasma-IBD	Unfiltered	338	0.807529	Xanthomonas
Positive	CFS-BS-P-282WK0	Plasma-IBD	Unfiltered	374	9.60184	Bradyrhizobium
Positive	CFS-BS-P-282WK0	Plasma-IBD	Unfiltered	379	1.35839	Rhizobium
Positive	CFS-BS-P-282WK0	Plasma-IBD	Unfiltered	407	2.62246	Methylobacterium
Positive	CFS-BS-P-282WK0	Plasma-IBD	Unfiltered	407	2.62246	Methylobacterium
Positive	CFS-BS-P-282WK0	Plasma-IBD	Unfiltered	469	20.1816	Acinetobacter
Positive	CFS-BS-P-282WK0	Plasma-IBD	Unfiltered	561	1.21417	Escherichia
Positive	CFS-BS-P-282WK0	Plasma-IBD	Unfiltered	838	0.740287	Prevotella
Positive	CFS-BS-P-282WK0	Plasma-IBD	Unfiltered	1279	4.71647	Staphylococcus
Positive	CFS-BS-P-282WK0	Plasma-IBD	Unfiltered	1301	4.98357	Streptococcus
Positive	CFS-BS-P-282WK0	Plasma-IBD	Unfiltered	1350	94.7248	Enterococcus
Positive	CFS-BS-P-282WK0	Plasma-IBD	Unfiltered	1578	1.4042	Lactobacillus
Positive	CFS-BS-P-282WK0	Plasma-IBD	Unfiltered	1716	1.19503	Corynebacterium
Positive	CFS-BS-P-282WK0	Plasma-IBD	Unfiltered	1743	6.50121	Propionibacterium
Positive	CFS-BS-P-282WK0	Plasma-IBD	Unfiltered	12916	153.484	Acidovorax
Positive	CFS-BS-P-282WK0	Plasma-IBD	Unfiltered	29580	0.77443	Janthinobacterium
[truncated: 4,854 more rows]

## Sheet: Fig_2b
cohort	cluster_id	Unfiltered	Filtered
Plasma-COVID19	3SER	28.6866	0.130888
Plasma-COVID19	BR1	254.345	1.23096
Plasma-COVID19	BR2	66.9809	0.65603
Plasma-COVID19	CFS-BS-P-IP17039	440.741	0.0731437
Plasma-COVID19	CFS-BS-P-IP17090	851.505	0.823472
Plasma-COVID19	CFS-BS-P-IP17102	460.889	0.29778
Plasma-COVID19	CFS-BS-P-IP17119	420.064	0.15806
Plasma-COVID19	CFS-BS-P-IP17152	384.381	0.153672
Plasma-COVID19	CFS-BS-P-IP17163	549.218	0.15756
Plasma-COVID19	CFS-BS-P-wcmcIP17007	29.825	0.0622666
Plasma-COVID19	CFS-BS-P-wcmcIP17019	72.7549	0.23892
Plasma-COVID19	CFS-BS-P-wcmcIP17036	423.179	0.770009
Plasma-COVID19	CFS-BS-P-wcmcIP17038	716.149	4.64773
Plasma-COVID19	CFS-BS-P-wcmcIP17077	793.803	0.990379
Plasma-COVID19	CFS-BS-P-wcmcIP17091	1003.93	0.898672
Plasma-COVID19	CFS-BS-P-wcmcIP17093	519.432	0.307325
Plasma-COVID19	CFS-BS-P-wcmcIP17101	706.358	0.419605
Plasma-COVID19	CFS-BS-P-wcmcIP17104	37.2853	0.0148413
Plasma-COVID19	CFS-BS-P-wcmcIP17115	447.681	0.823562
Plasma-COVID19	CFS-BS-P-wcmcIP17120	313.496	0.119534
Plasma-COVID19	CFS-BS-P-wcmcIP17129	79.0934	0.131907
Plasma-COVID19	CFS-BS-P-wcmcIP17148	430.538	0.136857
Plasma-COVID19	CFS-BS-P-wcmcIP17151	24.8495	0.103044
Plasma-COVID19	CFS-BS-P-wcmcIP17168	499.196	0.387525
Plasma-COVID19	CFS-BS-P-wcmcIP17192	29.3754	0.0417564
Plasma-COVID19	CFS-BS-P-wcmcIP17237	430.087	0.152059
Plasma-COVID19	CFS-BS-P-wcmcIP17295	521.33	3.39637
Plasma-COVID19	P6BR	79.6778	1.14397
Plasma-COVID19	SG4	138.347	0.396045
Plasma-COVID19	SG5	197.964	1.1503
Plasma-IBD	CFS-BS-P-034	127.342	0.0161792
Plasma-IBD	CFS-BS-P-206WK0	663.427	0.280908
Plasma-IBD	CFS-BS-P-231-2	674.883	0.267958
Plasma-IBD	CFS-BS-P-234WK0	613.748	0.264515
Plasma-IBD	CFS-BS-P-241WK0	116.703	0.0509817
Plasma-IBD	CFS-BS-P-263WK0	200.303	0.0367551
Plasma-IBD	CFS-BS-P-266WK0	175.938	0.0544651
Plasma-IBD	CFS-BS-P-268WK0	728.042	1.52721
Plasma-IBD	CFS-BS-P-282WK0	378.541	0.649706
Plasma-IBD	CFS-BS-P-306WK0	220.48	0.13682
Plasma-IBD	CFS-BS-P-313WK0	191.905	0.458657
Plasma-IBD	CFS-BS-P-318WK0	227.98	0.292603
Plasma-IBD	CFS-BS-P-319WK0	194.847	0.094806
Plasma-IBD	CFS-BS-P-321WK0	197.59	0.0593065
Plasma-IBD	CFS-BS-P-323WK0	162.121	0.0717196
Plasma-IBD	CFS-BS-P-328WK0	734.683	0.54516
Plasma-IBD	CFS-BS-P-336WK0	181.021	0.0432534
Plasma-IBD	CFS-BS-P-csc-024w0	240.854	0.264157
Plasma-IBD	CFS-BS-P-CSC032	204.367	0.0654031
Plasma-IBD	CFS-BS-P-CSC033	194.437	0.404656
Plasma-IBD	CFS-BS-P-SMART089-2-WK14	1021.9	3.06069
Plasma-IBD	CFS-BS-P-SMART089WK0	841.727	1.05805
Plasma-IBD	CFS-BS-P-SMART155w0	140.846	0.109074
Plasma-IBD	CFS-BS-P-SMART208-2-WK14	262.496	1.00646
Plasma-IBD	CFS-BS-P-SMART208WK0	385.372	0.58525
Plasma-IBD	CFS-BS-P-SMART227-2-WK8	385.16	3.39493
Plasma-IBD	CFS-BS-P-SMART227WK0	809.726	1.33087
Plasma-IBD	CFS-BS-P-SMART230WK0	29.6168	0
Plasma-IBD	CFS-BS-P-SMART240WK0	704.287	0.984655
Plasma-IBD	CFS-BS-P-SMART242-2-6MO	531.558	2.16148
Plasma-IBD	CFS-BS-P-SMART242WK0	740.511	1.42341
Plasma-IBD	CFS-BS-P-SMART246-2-WK8	140.743	2.19777
Plasma-IBD	CFS-BS-P-SMART246WK0	34.1194	0
Plasma-IBD	CFS-BS-P-SMART257WK0	54.2145	0.0295563
Plasma-IBD	CFS-BS-P-SMART261-2-WK16	171.73	0.42872
Plasma-IBD	CFS-BS-P-SMART261WK0	741.258	0.878131
Plasma-IBD	CFS-BS-P-SMART262WK0	37.6619	0.0509966
Plasma-IBD	CFS-BS-P-SMART265WK0	1779.03	2.16453
Plasma-IBD	CFS-BS-P-SMART271WK0	233.224	0.177377
Plasma-IBD	CFS-BS-P-SMART274-2-WK8	731.31	3.69632
Plasma-IBD	CFS-BS-P-SMART274WK0	1161.33	2.32294
Plasma-IBD	CFS-BS-P-SMART295-2-WK14	975.851	1.04884
Plasma-IBD	CFS-BS-P-SMART295WK0	906.87	1.58917
Plasma-IBD	CFS-BS-P-SMART312WK0	2134.22	0.852414
Plasma-IBD	CFS-BS-P-SMART323-2-WK14	486.927	0.39315
Plasma-IBD	CFS-BS-P-SMART341w0	175.799	0.0709744
Plasma-IBD	CFS-BS-P-SMART348WK0	27.0595	0.0382088
Plasma-IBD	CFS-BS-P-SMART350WK0	51.9725	0.103238
Plasma-IBD	CFS-BS-P-SMART351WK0	52.453	0.173517
Plasma-IBD	CFS-BS-P-SMART369WK0	41.2558	0.0319011
Plasma-IBD	CFS-BS-P-SMART370WK0	46.8243	0
Plasma-IBD	CFS-BS-P-SMART376WK0	48.726	0.109442
Plasma-IBD	CFS-BS-P-SMART384WK0	371.773	0.206516
Plasma-TB	GHLTB105_2_CFS	1454.61	2.7619
Plasma-TB	GHLTB105_CFS	1342.55	5.91659
Plasma-TB	GHLTB109_2_CFS	448.664	2.05029
Plasma-TB	GHLTB109_CFS	1078	0.917097
Plasma-TB	GHLTB114_CFS	186.192	0.396186
Plasma-TB	GHLTB117_CFS	6.83554	0.46506
Plasma-TB	GHLTB119_2_CFS	555.807	0.76011
Plasma-TB	GHLTB119_CFS	1080.31	0.49431
Plasma-TB	GHLTB124_CFS	2581.64	6.5388
Plasma-TB	GHLTB126_CFS	3039.23	1.81564
Plasma-TB	GHLTB128_CFS	61.5025	3.58676
Plasma-TB	GHLTB13_CFS	6354.94	16.3636
Plasma-TB	GHLTB132_CFS	252.301	0.33794
Plasma-TB	GHLTB138_CFS	61.2235	5.03048
Plasma-TB	GHLTB16_CFS	830.486	50.0949
Plasma-TB	GHLTB161_CFS	343.195	0.545785
Plasma-TB	GHLTB17_CFS	765.477	18.0615
Plasma-TB	GHLTB170_CFS	1403.79	6.28367
Plasma-TB	GHLTB172_CFS	120.541	0
Plasma-TB	GHLTB186_CFS	218.302	0.270966
Plasma-TB	GHLTB188_CFS	53.5537	1.07262
Plasma-TB	GHLTB19_CFS	58.8672	2.59796
Plasma-TB	GHLTB192_CFS	58.3082	1.2151
Plasma-TB	GHLTB201_CFS	2431.56	2.47477
Plasma-TB	GHLTB204_CFS	169.447	0.0936105
Plasma-TB	GHLTB206_CFS	1369.67	2.37143
Plasma-TB	GHLTB208_CFS	82.6707	6.90832
Plasma-TB	GHLTB217_CFS	54.5779	0.800501
Plasma-TB	GHLTB22_2_CFS	228.596	0.1711
Plasma-TB	GHLTB22_CFS	75.6936	1.77504
Plasma-TB	GHLTB229_CFS	134.427	0.204761
Plasma-TB	GHLTB27_CFS	1189.76	6.54732
Plasma-TB	GHLTB34_2_CFS	253.335	0.256865
Plasma-TB	GHLTB34_CFS	72.5124	2.26137
Plasma-TB	GHLTB36_2_CFS	345.982	0.922904
Plasma-TB	GHLTB36_CFS	306.495	0.14814
Plasma-TB	GHLTB46_2_CFS	245.233	0.453923
Plasma-TB	GHLTB46_CFS	226.27	0.101942
Plasma-TB	GHLTB53_2_CFS	345.522	0.745085
Plasma-TB	GHLTB53_CFS	194.08	0.0539427
Plasma-TB	GHLTB58_2_CFS	609.238	1.45255
Plasma-TB	GHLTB58_CFS	218.534	0.254858
Plasma-TB	GHLTB61_CFS	148.612	0.266915
Plasma-TB	GHLTB62_CFS	87.063	0.481361
Plasma-TB	GHLTB69_CFS	2778.08	3.04764
Plasma-TB	GHLTB7_2_CFS	368.53	0.576723
Plasma-TB	GHLTB7_CFS	1155.07	11.748
Plasma-TB	GHLTB71_CFS	488.601	8.18298
Plasma-TB	GHLTB75_2_CFS	774.745	2.16194
Plasma-TB	GHLTB75_CFS	838.045	9.19734
Plasma-TB	GHLTB76_CFS	1212.07	4.87452
Plasma-TB	GHLTB84_2_CFS	537.581	1.69757
Plasma-TB	GHLTB84_CFS	624.618	0.287488
Plasma-TB	GHLTB88_CFS	347.811	3.73971
Plasma-TB	GHLTB9_CFS	1050.65	15.7984
Plasma-TB	GHLTB99_CFS	1264.14	22.1336
Plasma-Sepsis	CFS-BS-P-SPSS-308	41.4544	0.137715
Plasma-Sepsis	CFS-BS-P-SPSS-312	38.9058	0.173608
Plasma-Sepsis	CFS-BS-P-SPSS-313	238.358	1.47801
Plasma-Sepsis	CFS-BS-P-SPSS-322	40.949	0.349255
Plasma-Sepsis	CFS-BS-P-SPSS-334	341.229	0.608682
Plasma-Sepsis	CFS-BS-P-SPSS-336	238.746	1.33249
Plasma-Sepsis	CFS-BS-P-SPSS-337	233.72	1.25834
Plasma-Sepsis	CFS-BS-P-SPSS-339	49.8718	0.110575
Plasma-Sepsis	CFS-BS-P-SPSS-340	225.66	1.89218
Plasma-Sepsis	CFS-BS-P-SPSS-342	80.9172	0.418391
Plasma-Sepsis	CFS-BS-P-SPSS-349	365.221	0.768432
Plasma-Sepsis	CFS-BS-P-SPSS-350	72.8318	1.45714
Plasma-Sepsis	CFS-BS-P-SPSS-360	357.89	1.67951
Plasma-Sepsis	CFS-BS-P-SPSS-361	298.461	0.303646
Plasma-Sepsis	CFS-BS-P-SPSS-377	31.0459	0.360199
Urine-UTI	CFS-BS-U-gemus0324	3261.58	6.82627
Urine-UTI	CFS-BS-U-gemus0365	6116.83	3989.64
Urine-UTI	CFS-BS-U-gemus0384	39881.4	947.899
Urine-UTI	CFS-BS-U-gemus0512	30154.5	25.6842
Urine-UTI	CFS-BS-U-gemus0543	42239.5	24.5362
Urine-UTI	CFS-BS-U-gemus0597	665.464	112.335
Urine-UTI	CFS-BS-U-gemus0666	1099.62	3.77583
Urine-UTI	CFS-BS-U-gemus0740	646.578	1.83111
Urine-UTI	CFS-BS-U-gemus0859	929.196	90.939
Urine-UTI	CFS-BS-U-gemus0877	680.958	1.46474
Urine-UTI	CFS-BS-U-gemus1052	1595.16	22.734
Urine-UTI	CFS-BS-U-gemus1088	494.438	3.97311
Urine-UTI	CFS-BS-U-gemus1125	2004.62	1659.1
Urine-UTI	CFS-BS-U-gemus1181	461.346	5.01907
Urine-UTI	CFS-BS-U-gemus1184	72.862	0.884486
Urine-UTI	CFS-BS-U-gemus1187	342.026	10.8593
Urine-UTI	CFS-BS-U-gemus1195	10543.8	10236.2
Urine-UTI	CFS-BS-U-gemus1752	152.001	9.0706
Urine-UTI	CFS-BS-U-gemus1954	282.681	58.2889
Urine-UTI	CFS-BS-U-gemus1970	127.243	11.967
Urine-UTI	CFS-BS-U-gemus2460	897.238	11.6776
Urine-UTI	CFS-BS-U-gemus2709	2222.6	2164.98
Urine-UTI	CFS-BS-U-gemus2913	952.977	4.86319
Urine-UTI	CFS-BS-U-gemus838	48.4452	0.059101
Urine-UTI	CFS-BS-U-gemus840	69.4338	0.0186248
Urine-UTI	CFS-BS-U-gemus843	393.708	5.32677
Urine-Stents	CFS-BS-U-metus0196	3280.03	1.90053
Urine-Stents	CFS-BS-U-metus0217	3110.24	5.10198
Urine-Stents	CFS-BS-U-metus0221	3061.05	1.0091
Urine-Stents	CFS-BS-U-metus0222	7323.2	2.42555
Urine-Stents	CFS-BS-U-metus0223	13725.9	16.3673
Urine-Stents	CFS-BS-U-metus0224	3921.23	6.14594
Urine-Stents	CFS-BS-U-metus0225	1837.4	0.559172
Urine-Stents	CFS-BS-U-metus0249	12299.1	5.10105
Urine-Stents	CFS-BS-U-metus0252	6321.3	2.19844
Urine-Stents	CFS-BS-U-metus0255	3732.19	0.811383
Urine-Stents	CFS-BS-U-metus0258	13869	5.88962
Urine-Stents	CFS-BS-U-metus191	21725.8	6.1814
Urine-Stents	CFS-BS-U-metus195	14615	13.1518
Urine-Stents	CFS-BS-U-metus209	14662.9	6.89271
Urine-Stents	CFS-BS-U-metus219	11856.2	10.7798
Urine-Stents	CFS-BS-U-metus220	16873.6	4.43504

## Sheet: Fig_2c
cluster_id	cohort	filt	species	MPM	disease_status	condition
BR1	Plasma-COVID19	Filtered	1747	0.54711	Positive	Plasma-COVID19
BR2	Plasma-COVID19	Filtered	1747	0.111323	Positive	Plasma-COVID19
CFS-BS-P-206WK0	Plasma-IBD	Filtered	1747	0.0865264	Positive	Plasma-IBD
CFS-BS-P-231-2	Plasma-IBD	Filtered	1747	0.0564107	Positive	Plasma-IBD
CFS-BS-P-234WK0	Plasma-IBD	Filtered	1747	0.076464	Positive	Plasma-IBD
CFS-BS-P-241WK0	Plasma-IBD	Filtered	1747	0.0339824	Positive	Plasma-IBD
CFS-BS-P-268WK0	Plasma-IBD	Filtered	1747	0.944339	Positive	Plasma-IBD
CFS-BS-P-282WK0	Plasma-IBD	Filtered	1747	0.0619577	Positive	Plasma-IBD
CFS-BS-P-313WK0	Plasma-IBD	Filtered	1747	0.0679345	Positive	Plasma-IBD
CFS-BS-P-318WK0	Plasma-IBD	Filtered	1747	0.0835878	Positive	Plasma-IBD
CFS-BS-P-328WK0	Plasma-IBD	Filtered	1747	0.200397	Positive	Plasma-IBD
CFS-BS-P-csc-024w0	Plasma-IBD	Filtered	1747	0.0188671	Positive	Plasma-IBD
CFS-BS-P-CSC032	Plasma-IBD	Filtered	1747	0.0163544	Positive	Plasma-IBD
CFS-BS-P-IP17119	Plasma-COVID19	Filtered	1747	0.0445449	Positive	Plasma-COVID19
CFS-BS-P-IP17152	Plasma-COVID19	Filtered	1747	0.0148367	Positive	Plasma-COVID19
CFS-BS-P-IP17163	Plasma-COVID19	Filtered	1747	0.0700208	Positive	Plasma-COVID19
CFS-BS-P-SMART089-2-WK14	Plasma-IBD	Filtered	1747	1.04688	Positive	Plasma-IBD
CFS-BS-P-SMART089WK0	Plasma-IBD	Filtered	1747	0.24938	Positive	Plasma-IBD
CFS-BS-P-SMART208-2-WK14	Plasma-IBD	Filtered	1747	0.0395769	Positive	Plasma-IBD
CFS-BS-P-SMART208WK0	Plasma-IBD	Filtered	1747	0.122082	Positive	Plasma-IBD
CFS-BS-P-SMART227-2-WK8	Plasma-IBD	Filtered	1747	2.07961	Positive	Plasma-IBD
CFS-BS-P-SMART227WK0	Plasma-IBD	Filtered	1747	0.140221	Positive	Plasma-IBD
CFS-BS-P-SMART240WK0	Plasma-IBD	Filtered	1747	0.0965612	Positive	Plasma-IBD
CFS-BS-P-SMART242-2-6MO	Plasma-IBD	Filtered	1747	0.768531	Positive	Plasma-IBD
CFS-BS-P-SMART242WK0	Plasma-IBD	Filtered	1747	0.345925	Positive	Plasma-IBD
CFS-BS-P-SMART246-2-WK8	Plasma-IBD	Filtered	1747	0.985074	Positive	Plasma-IBD
CFS-BS-P-SMART261-2-WK16	Plasma-IBD	Filtered	1747	0.11588	Positive	Plasma-IBD
CFS-BS-P-SMART261WK0	Plasma-IBD	Filtered	1747	0.100275	Positive	Plasma-IBD
CFS-BS-P-SMART265WK0	Plasma-IBD	Filtered	1747	0.761618	Positive	Plasma-IBD
CFS-BS-P-SMART274-2-WK8	Plasma-IBD	Filtered	1747	0.848824	Positive	Plasma-IBD
CFS-BS-P-SMART274WK0	Plasma-IBD	Filtered	1747	0.583486	Positive	Plasma-IBD
CFS-BS-P-SMART295-2-WK14	Plasma-IBD	Filtered	1747	0.325942	Positive	Plasma-IBD
CFS-BS-P-SMART295WK0	Plasma-IBD	Filtered	1747	0.140042	Positive	Plasma-IBD
CFS-BS-P-SMART312WK0	Plasma-IBD	Filtered	1747	0.435243	Positive	Plasma-IBD
CFS-BS-P-SMART323-2-WK14	Plasma-IBD	Filtered	1747	0.218697	Positive	Plasma-IBD
CFS-BS-P-SMART348WK0	Plasma-IBD	Filtered	1747	0.0382088	Positive	Plasma-IBD
CFS-BS-P-SMART351WK0	Plasma-IBD	Filtered	1747	0.0433842	Positive	Plasma-IBD
CFS-BS-P-SMART376WK0	Plasma-IBD	Filtered	1747	0.0639536	Positive	Plasma-IBD
CFS-BS-P-SMART384WK0	Plasma-IBD	Filtered	1747	0.0258129	Positive	Plasma-IBD
CFS-BS-P-SPSS-313	Plasma-Sepsis	Filtered	1747	0.100104		Plasma-Sepsis
CFS-BS-P-SPSS-334	Plasma-Sepsis	Filtered	1747	0.0338675		Plasma-Sepsis
CFS-BS-P-SPSS-336	Plasma-Sepsis	Filtered	1747	0.414835		Plasma-Sepsis
CFS-BS-P-SPSS-337	Plasma-Sepsis	Filtered	1747	0.386078		Plasma-Sepsis
CFS-BS-P-SPSS-340	Plasma-Sepsis	Filtered	1747	0.933841		Plasma-Sepsis
CFS-BS-P-SPSS-349	Plasma-Sepsis	Filtered	1747	0.210489		Plasma-Sepsis
CFS-BS-P-SPSS-350	Plasma-Sepsis	Filtered	1747	0.0377651		Plasma-Sepsis
CFS-BS-P-SPSS-360	Plasma-Sepsis	Filtered	1747	0.368905		Plasma-Sepsis
CFS-BS-P-SPSS-361	Plasma-Sepsis	Filtered	1747	0.0195568		Plasma-Sepsis
CFS-BS-P-wcmcIP17019	Plasma-COVID19	Filtered	1747	0.0377818	Positive	Plasma-COVID19
CFS-BS-P-wcmcIP17038	Plasma-COVID19	Filtered	1747	0.273234	Positive	Plasma-COVID19
CFS-BS-P-wcmcIP17077	Plasma-COVID19	Filtered	1747	0.0577188	Positive	Plasma-COVID19
CFS-BS-P-wcmcIP17091	Plasma-COVID19	Filtered	1747	0.122284	Positive	Plasma-COVID19
CFS-BS-P-wcmcIP17093	Plasma-COVID19	Filtered	1747	0.0695929	Positive	Plasma-COVID19
CFS-BS-P-wcmcIP17104	Plasma-COVID19	Filtered	1747	0.0148413	Positive	Plasma-COVID19
CFS-BS-P-wcmcIP17115	Plasma-COVID19	Filtered	1747	0.170936	Positive	Plasma-COVID19
CFS-BS-P-wcmcIP17120	Plasma-COVID19	Filtered	1747	0.011953	Positive	Plasma-COVID19
CFS-BS-P-wcmcIP17148	Plasma-COVID19	Filtered	1747	0.0227975	Positive	Plasma-COVID19
CFS-BS-P-wcmcIP17168	Plasma-COVID19	Filtered	1747	0.111997	Positive	Plasma-COVID19
CFS-BS-P-wcmcIP17295	Plasma-COVID19	Filtered	1747	0.165499	Positive	Plasma-COVID19
CFS-BS-U-gemus0384	Urine-UTI	Filtered	1747	4.09986	UTI	UTI
CFS-BS-U-gemus0512	Urine-UTI	Filtered	1747	4.3894	No UTI	No UTI
CFS-BS-U-gemus0543	Urine-UTI	Filtered	1747	4.04537	UTI	UTI
CFS-BS-U-gemus0597	Urine-UTI	Filtered	1747	0.0500563	UTI	UTI
CFS-BS-U-gemus0666	Urine-UTI	Filtered	1747	0.386408	No UTI	No UTI
CFS-BS-U-gemus0740	Urine-UTI	Filtered	1747	0.111742	UTI	UTI
CFS-BS-U-gemus0859	Urine-UTI	Filtered	1747	0.255203	UTI	UTI
CFS-BS-U-gemus0877	Urine-UTI	Filtered	1747	0.546111	No UTI	No UTI
CFS-BS-U-gemus1052	Urine-UTI	Filtered	1747	0.126805	UTI	UTI
CFS-BS-U-gemus1088	Urine-UTI	Filtered	1747	0.480161	UTI	UTI
CFS-BS-U-gemus1125	Urine-UTI	Filtered	1747	0.0241316	UTI	UTI
CFS-BS-U-gemus1181	Urine-UTI	Filtered	1747	0.455838	No UTI	No UTI
CFS-BS-U-gemus1184	Urine-UTI	Filtered	1747	0.116065	No UTI	No UTI
CFS-BS-U-gemus1187	Urine-UTI	Filtered	1747	0.0998608	No UTI	No UTI
CFS-BS-U-gemus1195	Urine-UTI	Filtered	1747	0.267392	UTI	UTI
CFS-BS-U-gemus1752	Urine-UTI	Filtered	1747	0.0934003	UTI	UTI
CFS-BS-U-gemus1954	Urine-UTI	Filtered	1747	0.0458458	UTI	UTI
CFS-BS-U-gemus1970	Urine-UTI	Filtered	1747	0.0208736	UTI	UTI
CFS-BS-U-gemus2460	Urine-UTI	Filtered	1747	1.94146	UTI	UTI
CFS-BS-U-gemus2709	Urine-UTI	Filtered	1747	0.0740734	UTI	UTI
CFS-BS-U-gemus2913	Urine-UTI	Filtered	1747	0.424708	UTI	UTI
CFS-BS-U-gemus838	Urine-UTI	Filtered	1747	0.0197004	No UTI	No UTI
CFS-BS-U-gemus843	Urine-UTI	Filtered	1747	0.0463044	No UTI	No UTI
CFS-BS-U-metus0196	Urine-Stents	Filtered	1747	0.877115	Negative	Urine-Stents
CFS-BS-U-metus0217	Urine-Stents	Filtered	1747	1.46902	Negative	Urine-Stents
CFS-BS-U-metus0221	Urine-Stents	Filtered	1747	0.114401	Negative	Urine-Stents
CFS-BS-U-metus0222	Urine-Stents	Filtered	1747	1.02785	Negative	Urine-Stents
CFS-BS-U-metus0223	Urine-Stents	Filtered	1747	4.61799	Negative	Urine-Stents
CFS-BS-U-metus0224	Urine-Stents	Filtered	1747	0.821817	Negative	Urine-Stents
CFS-BS-U-metus0225	Urine-Stents	Filtered	1747	0.137303	Negative	Urine-Stents
CFS-BS-U-metus0249	Urine-Stents	Filtered	1747	1.774	Negative	Urine-Stents
CFS-BS-U-metus0252	Urine-Stents	Filtered	1747	0.799742	Negative	Urine-Stents
CFS-BS-U-metus0255	Urine-Stents	Filtered	1747	0.495666	Negative	Urine-Stents
CFS-BS-U-metus0258	Urine-Stents	Filtered	1747	2.70238	Negative	Urine-Stents
CFS-BS-U-metus191	Urine-Stents	Filtered	1747	2.46062	Negative	Urine-Stents
CFS-BS-U-metus195	Urine-Stents	Filtered	1747	7.21055	Negative	Urine-Stents
CFS-BS-U-metus209	Urine-Stents	Filtered	1747	2.72101	Negative	Urine-Stents
CFS-BS-U-metus219	Urine-Stents	Filtered	1747	8.5597	Negative	Urine-Stents
CFS-BS-U-metus220	Urine-Stents	Filtered	1747	2.3081	Negative	Urine-Stents
GHLTB105_2_CFS	Plasma-TB	Filtered	1747	0.676755		Plasma-TB
GHLTB105_CFS	Plasma-TB	Filtered	1747	0.100073		Plasma-TB
GHLTB109_2_CFS	Plasma-TB	Filtered	1747	0.586532		Plasma-TB
GHLTB109_CFS	Plasma-TB	Filtered	1747	0.175581		Plasma-TB
GHLTB114_CFS	Plasma-TB	Filtered	1747	0.170385		Plasma-TB
GHLTB119_CFS	Plasma-TB	Filtered	1747	0.0706144		Plasma-TB
GHLTB124_CFS	Plasma-TB	Filtered	1747	0.600927		Plasma-TB
GHLTB126_CFS	Plasma-TB	Filtered	1747	0.570666		Plasma-TB
GHLTB13_CFS	Plasma-TB	Filtered	1747	0.388691		Plasma-TB
GHLTB16_CFS	Plasma-TB	Filtered	1747	0.160213		Plasma-TB
GHLTB161_CFS	Plasma-TB	Filtered	1747	0.0357894		Plasma-TB
GHLTB17_CFS	Plasma-TB	Filtered	1747	0.180282		Plasma-TB
GHLTB170_CFS	Plasma-TB	Filtered	1747	0.0587633		Plasma-TB
GHLTB192_CFS	Plasma-TB	Filtered	1747	0.0238796		Plasma-TB
GHLTB201_CFS	Plasma-TB	Filtered	1747	0.17364		Plasma-TB
GHLTB204_CFS	Plasma-TB	Filtered	1747	0.0936105		Plasma-TB
GHLTB208_CFS	Plasma-TB	Filtered	1747	0.0612864		Plasma-TB
GHLTB229_CFS	Plasma-TB	Filtered	1747	0.163801		Plasma-TB
GHLTB36_CFS	Plasma-TB	Filtered	1747	0.0987549		Plasma-TB
GHLTB58_2_CFS	Plasma-TB	Filtered	1747	0.327127		Plasma-TB
GHLTB58_CFS	Plasma-TB	Filtered	1747	0.0849531		Plasma-TB
GHLTB61_CFS	Plasma-TB	Filtered	1747	0.0533687		Plasma-TB
GHLTB62_CFS	Plasma-TB	Filtered	1747	0.0843591		Plasma-TB
GHLTB69_CFS	Plasma-TB	Filtered	1747	0.13377		Plasma-TB
GHLTB7_CFS	Plasma-TB	Filtered	1747	0.16962		Plasma-TB
GHLTB71_CFS	Plasma-TB	Filtered	1747	0.331317		Plasma-TB
GHLTB75_2_CFS	Plasma-TB	Filtered	1747	0.270925		Plasma-TB
GHLTB75_CFS	Plasma-TB	Filtered	1747	0.320039		Plasma-TB
GHLTB76_CFS	Plasma-TB	Filtered	1747	0.0422234		Plasma-TB
GHLTB84_2_CFS	Plasma-TB	Filtered	1747	0.148953		Plasma-TB
GHLTB84_CFS	Plasma-TB	Filtered	1747	0.0261363		Plasma-TB
GHLTB88_CFS	Plasma-TB	Filtered	1747	0.268585		Plasma-TB
GHLTB9_CFS	Plasma-TB	Filtered	1747	0.302068		Plasma-TB
GHLTB99_CFS	Plasma-TB	Filtered	1747	0.469152		Plasma-TB
P6BR	Plasma-COVID19	Filtered	1747	0.104195	Positive	Plasma-COVID19
SG4	Plasma-COVID19	Filtered	1747	0.0174097	Positive	Plasma-COVID19
3SER	Plasma-COVID19	Unfiltered	1747	2.13101	Positive	Plasma-COVID19
BR1	Plasma-COVID19	Unfiltered	1747	13.0788	Positive	Plasma-COVID19
BR2	Plasma-COVID19	Unfiltered	1747	5.96996	Positive	Plasma-COVID19
CFS-BS-P-034	Plasma-IBD	Unfiltered	1747	0.603095	Positive	Plasma-IBD
CFS-BS-P-206WK0	Plasma-IBD	Unfiltered	1747	7.5111	Positive	Plasma-IBD
CFS-BS-P-231-2	Plasma-IBD	Unfiltered	1747	4.60491	Positive	Plasma-IBD
CFS-BS-P-234WK0	Plasma-IBD	Unfiltered	1747	4.2784	Positive	Plasma-IBD
CFS-BS-P-241WK0	Plasma-IBD	Unfiltered	1747	2.36579	Positive	Plasma-IBD
CFS-BS-P-263WK0	Plasma-IBD	Unfiltered	1747	3.51686	Positive	Plasma-IBD
CFS-BS-P-266WK0	Plasma-IBD	Unfiltered	1747	9.28696	Positive	Plasma-IBD
CFS-BS-P-268WK0	Plasma-IBD	Unfiltered	1747	6.84526	Positive	Plasma-IBD
CFS-BS-P-282WK0	Plasma-IBD	Unfiltered	1747	6.22691	Positive	Plasma-IBD
CFS-BS-P-306WK0	Plasma-IBD	Unfiltered	1747	5.01558	Positive	Plasma-IBD
CFS-BS-P-313WK0	Plasma-IBD	Unfiltered	1747	2.4038	Positive	Plasma-IBD
CFS-BS-P-318WK0	Plasma-IBD	Unfiltered	1747	1.98712	Positive	Plasma-IBD
CFS-BS-P-319WK0	Plasma-IBD	Unfiltered	1747	1.84612	Positive	Plasma-IBD
CFS-BS-P-321WK0	Plasma-IBD	Unfiltered	1747	19.6355	Positive	Plasma-IBD
CFS-BS-P-323WK0	Plasma-IBD	Unfiltered	1747	3.83497	Positive	Plasma-IBD
CFS-BS-P-328WK0	Plasma-IBD	Unfiltered	1747	7.67364	Positive	Plasma-IBD
CFS-BS-P-336WK0	Plasma-IBD	Unfiltered	1747	2.2988	Positive	Plasma-IBD
CFS-BS-P-csc-024w0	Plasma-IBD	Unfiltered	1747	5.11661	Positive	Plasma-IBD
CFS-BS-P-CSC032	Plasma-IBD	Unfiltered	1747	1.86192	Positive	Plasma-IBD
CFS-BS-P-CSC033	Plasma-IBD	Unfiltered	1747	2.58681	Positive	Plasma-IBD
CFS-BS-P-IP17039	Plasma-COVID19	Unfiltered	1747	8.11774	Positive	Plasma-COVID19
CFS-BS-P-IP17090	Plasma-COVID19	Unfiltered	1747	8.63781	Positive	Plasma-COVID19
CFS-BS-P-IP17102	Plasma-COVID19	Unfiltered	1747	6.55587	Positive	Plasma-COVID19
CFS-BS-P-IP17119	Plasma-COVID19	Unfiltered	1747	2.66746	Positive	Plasma-COVID19
CFS-BS-P-IP17152	Plasma-COVID19	Unfiltered	1747	4.3666	Positive	Plasma-COVID19
CFS-BS-P-IP17163	Plasma-COVID19	Unfiltered	1747	7.05562	Positive	Plasma-COVID19
CFS-BS-P-SMART089-2-WK14	Plasma-IBD	Unfiltered	1747	78.6139	Positive	Plasma-IBD
CFS-BS-P-SMART089WK0	Plasma-IBD	Unfiltered	1747	52.6937	Positive	Plasma-IBD
CFS-BS-P-SMART155w0	Plasma-IBD	Unfiltered	1747	1.24286	Positive	Plasma-IBD
CFS-BS-P-SMART208-2-WK14	Plasma-IBD	Unfiltered	1747	11.0159	Positive	Plasma-IBD
CFS-BS-P-SMART208WK0	Plasma-IBD	Unfiltered	1747	12.3319	Positive	Plasma-IBD
CFS-BS-P-SMART227-2-WK8	Plasma-IBD	Unfiltered	1747	33.0625	Positive	Plasma-IBD
CFS-BS-P-SMART227WK0	Plasma-IBD	Unfiltered	1747	108.85	Positive	Plasma-IBD
CFS-BS-P-SMART230WK0	Plasma-IBD	Unfiltered	1747	0.890101	Positive	Plasma-IBD
CFS-BS-P-SMART240WK0	Plasma-IBD	Unfiltered	1747	37.7369	Positive	Plasma-IBD
CFS-BS-P-SMART242-2-6MO	Plasma-IBD	Unfiltered	1747	65.012	Positive	Plasma-IBD
CFS-BS-P-SMART242WK0	Plasma-IBD	Unfiltered	1747	38.7552	Positive	Plasma-IBD
CFS-BS-P-SMART246-2-WK8	Plasma-IBD	Unfiltered	1747	17.4149	Positive	Plasma-IBD
CFS-BS-P-SMART246WK0	Plasma-IBD	Unfiltered	1747	1.5505	Positive	Plasma-IBD
CFS-BS-P-SMART257WK0	Plasma-IBD	Unfiltered	1747	2.14011	Positive	Plasma-IBD
CFS-BS-P-SMART261-2-WK16	Plasma-IBD	Unfiltered	1747	26.3897	Positive	Plasma-IBD
CFS-BS-P-SMART261WK0	Plasma-IBD	Unfiltered	1747	20.2669	Positive	Plasma-IBD
CFS-BS-P-SMART262WK0	Plasma-IBD	Unfiltered	1747	0.802046	Positive	Plasma-IBD
CFS-BS-P-SMART265WK0	Plasma-IBD	Unfiltered	1747	53.468	Positive	Plasma-IBD
CFS-BS-P-SMART271WK0	Plasma-IBD	Unfiltered	1747	3.04177	Positive	Plasma-IBD
CFS-BS-P-SMART274-2-WK8	Plasma-IBD	Unfiltered	1747	119.525	Positive	Plasma-IBD
CFS-BS-P-SMART274WK0	Plasma-IBD	Unfiltered	1747	70.2082	Positive	Plasma-IBD
CFS-BS-P-SMART295-2-WK14	Plasma-IBD	Unfiltered	1747	50.3355	Positive	Plasma-IBD
CFS-BS-P-SMART295WK0	Plasma-IBD	Unfiltered	1747	54.8691	Positive	Plasma-IBD
CFS-BS-P-SMART312WK0	Plasma-IBD	Unfiltered	1747	289.021	Positive	Plasma-IBD
CFS-BS-P-SMART323-2-WK14	Plasma-IBD	Unfiltered	1747	28.5321	Positive	Plasma-IBD
CFS-BS-P-SMART341w0	Plasma-IBD	Unfiltered	1747	4.38699	Positive	Plasma-IBD
CFS-BS-P-SMART348WK0	Plasma-IBD	Unfiltered	1747	1.08573	Positive	Plasma-IBD
CFS-BS-P-SMART350WK0	Plasma-IBD	Unfiltered	1747	7.1737	Positive	Plasma-IBD
CFS-BS-P-SMART351WK0	Plasma-IBD	Unfiltered	1747	2.64718	Positive	Plasma-IBD
CFS-BS-P-SMART369WK0	Plasma-IBD	Unfiltered	1747	3.79821	Positive	Plasma-IBD
CFS-BS-P-SMART370WK0	Plasma-IBD	Unfiltered	1747	5.49544	Positive	Plasma-IBD
CFS-BS-P-SMART376WK0	Plasma-IBD	Unfiltered	1747	1.9675	Positive	Plasma-IBD
CFS-BS-P-SMART384WK0	Plasma-IBD	Unfiltered	1747	31.4795	Positive	Plasma-IBD
CFS-BS-P-SPSS-308	Plasma-Sepsis	Unfiltered	1747	0.809746		Plasma-Sepsis
CFS-BS-P-SPSS-312	Plasma-Sepsis	Unfiltered	1747	0.949653		Plasma-Sepsis
CFS-BS-P-SPSS-313	Plasma-Sepsis	Unfiltered	1747	11.1786		Plasma-Sepsis
CFS-BS-P-SPSS-322	Plasma-Sepsis	Unfiltered	1747	2.847		Plasma-Sepsis
CFS-BS-P-SPSS-334	Plasma-Sepsis	Unfiltered	1747	9.02352		Plasma-Sepsis
CFS-BS-P-SPSS-336	Plasma-Sepsis	Unfiltered	1747	4.04942		Plasma-Sepsis
CFS-BS-P-SPSS-337	Plasma-Sepsis	Unfiltered	1747	4.55031		Plasma-Sepsis
CFS-BS-P-SPSS-339	Plasma-Sepsis	Unfiltered	1747	1.12056		Plasma-Sepsis
CFS-BS-P-SPSS-340	Plasma-Sepsis	Unfiltered	1747	19.5388		Plasma-Sepsis
CFS-BS-P-SPSS-342	Plasma-Sepsis	Unfiltered	1747	17.4738		Plasma-Sepsis
CFS-BS-P-SPSS-349	Plasma-Sepsis	Unfiltered	1747	16.674		Plasma-Sepsis
CFS-BS-P-SPSS-350	Plasma-Sepsis	Unfiltered	1747	1.62683		Plasma-Sepsis
CFS-BS-P-SPSS-360	Plasma-Sepsis	Unfiltered	1747	7.1058		Plasma-Sepsis
CFS-BS-P-SPSS-361	Plasma-Sepsis	Unfiltered	1747	3.94888		Plasma-Sepsis
CFS-BS-P-SPSS-377	Plasma-Sepsis	Unfiltered	1747	1.03184		Plasma-Sepsis
CFS-BS-P-wcmcIP17007	Plasma-COVID19	Unfiltered	1747	0.24352	Positive	Plasma-COVID19
CFS-BS-P-wcmcIP17019	Plasma-COVID19	Unfiltered	1747	0.505588	Positive	Plasma-COVID19
CFS-BS-P-wcmcIP17036	Plasma-COVID19	Unfiltered	1747	1.49966	Positive	Plasma-COVID19
CFS-BS-P-wcmcIP17038	Plasma-COVID19	Unfiltered	1747	14.0034	Positive	Plasma-COVID19
CFS-BS-P-wcmcIP17077	Plasma-COVID19	Unfiltered	1747	9.17725	Positive	Plasma-COVID19
CFS-BS-P-wcmcIP17091	Plasma-COVID19	Unfiltered	1747	5.66779	Positive	Plasma-COVID19
CFS-BS-P-wcmcIP17093	Plasma-COVID19	Unfiltered	1747	2.33383	Positive	Plasma-COVID19
CFS-BS-P-wcmcIP17101	Plasma-COVID19	Unfiltered	1747	9.48095	Positive	Plasma-COVID19
CFS-BS-P-wcmcIP17104	Plasma-COVID19	Unfiltered	1747	0.312943	Positive	Plasma-COVID19
CFS-BS-P-wcmcIP17115	Plasma-COVID19	Unfiltered	1747	3.6392	Positive	Plasma-COVID19
CFS-BS-P-wcmcIP17120	Plasma-COVID19	Unfiltered	1747	2.94373	Positive	Plasma-COVID19
CFS-BS-P-wcmcIP17129	Plasma-COVID19	Unfiltered	1747	0.444078	Positive	Plasma-COVID19
CFS-BS-P-wcmcIP17148	Plasma-COVID19	Unfiltered	1747	4.80783	Positive	Plasma-COVID19
CFS-BS-P-wcmcIP17151	Plasma-COVID19	Unfiltered	1747	0.263623	Positive	Plasma-COVID19
CFS-BS-P-wcmcIP17168	Plasma-COVID19	Unfiltered	1747	6.60807	Positive	Plasma-COVID19
CFS-BS-P-wcmcIP17192	Plasma-COVID19	Unfiltered	1747	0.162939	Positive	Plasma-COVID19
CFS-BS-P-wcmcIP17237	Plasma-COVID19	Unfiltered	1747	4.79382	Positive	Plasma-COVID19
CFS-BS-P-wcmcIP17295	Plasma-COVID19	Unfiltered	1747	4.08392	Positive	Plasma-COVID19
CFS-BS-U-gemus0324	Urine-UTI	Unfiltered	1747	12.1881	No UTI	No UTI
CFS-BS-U-gemus0365	Urine-UTI	Unfiltered	1747	59.6771	UTI	UTI
CFS-BS-U-gemus0384	Urine-UTI	Unfiltered	1747	220.179	UTI	UTI
CFS-BS-U-gemus0512	Urine-UTI	Unfiltered	1747	329.834	No UTI	No UTI
CFS-BS-U-gemus0543	Urine-UTI	Unfiltered	1747	352.076	UTI	UTI
CFS-BS-U-gemus0597	Urine-UTI	Unfiltered	1747	6.26926	UTI	UTI
CFS-BS-U-gemus0666	Urine-UTI	Unfiltered	1747	7.15995	No UTI	No UTI
CFS-BS-U-gemus0740	Urine-UTI	Unfiltered	1747	5.94463	UTI	UTI
CFS-BS-U-gemus0859	Urine-UTI	Unfiltered	1747	15.3524	UTI	UTI
CFS-BS-U-gemus0877	Urine-UTI	Unfiltered	1747	11.5441	No UTI	No UTI
CFS-BS-U-gemus1052	Urine-UTI	Unfiltered	1747	36.9632	UTI	UTI
CFS-BS-U-gemus1088	Urine-UTI	Unfiltered	1747	18.9013	UTI	UTI
CFS-BS-U-gemus1125	Urine-UTI	Unfiltered	1747	0.580286	UTI	UTI
CFS-BS-U-gemus1181	Urine-UTI	Unfiltered	1747	3.15364	No UTI	No UTI
CFS-BS-U-gemus1184	Urine-UTI	Unfiltered	1747	1.03213	No UTI	No UTI
CFS-BS-U-gemus1187	Urine-UTI	Unfiltered	1747	1.48809	No UTI	No UTI
CFS-BS-U-gemus1195	Urine-UTI	Unfiltered	1747	5.70952	UTI	UTI
CFS-BS-U-gemus1752	Urine-UTI	Unfiltered	1747	1.4026	UTI	UTI
CFS-BS-U-gemus1954	Urine-UTI	Unfiltered	1747	1.90062	UTI	UTI
CFS-BS-U-gemus1970	Urine-UTI	Unfiltered	1747	2.89304	UTI	UTI
CFS-BS-U-gemus2460	Urine-UTI	Unfiltered	1747	4.22319	UTI	UTI
CFS-BS-U-gemus2709	Urine-UTI	Unfiltered	1747	0.607488	UTI	UTI
CFS-BS-U-gemus2913	Urine-UTI	Unfiltered	1747	5.70752	UTI	UTI
CFS-BS-U-gemus838	Urine-UTI	Unfiltered	1747	0.433328	No UTI	No UTI
CFS-BS-U-gemus840	Urine-UTI	Unfiltered	1747	7.22186	No UTI	No UTI
CFS-BS-U-gemus843	Urine-UTI	Unfiltered	1747	12.4224	No UTI	No UTI
CFS-BS-U-metus0196	Urine-Stents	Unfiltered	1747	47.5495	Negative	Urine-Stents
CFS-BS-U-metus0217	Urine-Stents	Unfiltered	1747	79.2888	Negative	Urine-Stents
CFS-BS-U-metus0221	Urine-Stents	Unfiltered	1747	88.8707	Negative	Urine-Stents
CFS-BS-U-metus0222	Urine-Stents	Unfiltered	1747	143.924	Negative	Urine-Stents
CFS-BS-U-metus0223	Urine-Stents	Unfiltered	1747	174.858	Negative	Urine-Stents
CFS-BS-U-metus0224	Urine-Stents	Unfiltered	1747	228.207	Negative	Urine-Stents
CFS-BS-U-metus0225	Urine-Stents	Unfiltered	1747	81.1579	Negative	Urine-Stents
CFS-BS-U-metus0249	Urine-Stents	Unfiltered	1747	134.998	Negative	Urine-Stents
CFS-BS-U-metus0252	Urine-Stents	Unfiltered	1747	104.8	Negative	Urine-Stents
CFS-BS-U-metus0255	Urine-Stents	Unfiltered	1747	59.4993	Negative	Urine-Stents
CFS-BS-U-metus0258	Urine-Stents	Unfiltered	1747	361	Negative	Urine-Stents
CFS-BS-U-metus191	Urine-Stents	Unfiltered	1747	299.341	Negative	Urine-Stents
CFS-BS-U-metus195	Urine-Stents	Unfiltered	1747	714.25	Negative	Urine-Stents
CFS-BS-U-metus209	Urine-Stents	Unfiltered	1747	382.974	Negative	Urine-Stents
CFS-BS-U-metus219	Urine-Stents	Unfiltered	1747	360.782	Negative	Urine-Stents
CFS-BS-U-metus220	Urine-Stents	Unfiltered	1747	585.963	Negative	Urine-Stents
GHLTB105_2_CFS	Plasma-TB	Unfiltered	1747	81.069		Plasma-TB
GHLTB105_CFS	Plasma-TB	Unfiltered	1747	39.4255		Plasma-TB
GHLTB109_2_CFS	Plasma-TB	Unfiltered	1747	47.3123		Plasma-TB
GHLTB109_CFS	Plasma-TB	Unfiltered	1747	22.2179		Plasma-TB
GHLTB114_CFS	Plasma-TB	Unfiltered	1747	5.6332		Plasma-TB
GHLTB117_CFS	Plasma-TB	Unfiltered	1747	0.289747		Plasma-TB
GHLTB119_2_CFS	Plasma-TB	Unfiltered	1747	34.7992		Plasma-TB
GHLTB119_CFS	Plasma-TB	Unfiltered	1747	23.1245		Plasma-TB
GHLTB124_CFS	Plasma-TB	Unfiltered	1747	264.732		Plasma-TB
GHLTB126_CFS	Plasma-TB	Unfiltered	1747	516.223		Plasma-TB
GHLTB128_CFS	Plasma-TB	Unfiltered	1747	0.895057		Plasma-TB
GHLTB13_CFS	Plasma-TB	Unfiltered	1747	457.807		Plasma-TB
GHLTB132_CFS	Plasma-TB	Unfiltered	1747	8.00625		Plasma-TB
GHLTB138_CFS	Plasma-TB	Unfiltered	1747	0.555401		Plasma-TB
GHLTB16_CFS	Plasma-TB	Unfiltered	1747	27.4239		Plasma-TB
GHLTB161_CFS	Plasma-TB	Unfiltered	1747	5.5575		Plasma-TB
GHLTB17_CFS	Plasma-TB	Unfiltered	1747	8.84934		Plasma-TB
GHLTB170_CFS	Plasma-TB	Unfiltered	1747	60.9355		Plasma-TB
GHLTB172_CFS	Plasma-TB	Unfiltered	1747	1.64239		Plasma-TB
GHLTB186_CFS	Plasma-TB	Unfiltered	1747	1.7481		Plasma-TB
GHLTB188_CFS	Plasma-TB	Unfiltered	1747	0.775522		Plasma-TB
GHLTB19_CFS	Plasma-TB	Unfiltered	1747	1.44076		Plasma-TB
GHLTB192_CFS	Plasma-TB	Unfiltered	1747	1.62548		Plasma-TB
GHLTB201_CFS	Plasma-TB	Unfiltered	1747	91.6982		Plasma-TB
GHLTB204_CFS	Plasma-TB	Unfiltered	1747	2.2976		Plasma-TB
GHLTB206_CFS	Plasma-TB	Unfiltered	1747	27.5619		Plasma-TB
GHLTB208_CFS	Plasma-TB	Unfiltered	1747	9.21291		Plasma-TB
GHLTB217_CFS	Plasma-TB	Unfiltered	1747	1.80966		Plasma-TB
GHLTB22_2_CFS	Plasma-TB	Unfiltered	1747	6.82137		Plasma-TB
GHLTB22_CFS	Plasma-TB	Unfiltered	1747	2.37708		Plasma-TB
GHLTB229_CFS	Plasma-TB	Unfiltered	1747	9.0604		Plasma-TB
GHLTB27_CFS	Plasma-TB	Unfiltered	1747	11.2293		Plasma-TB
GHLTB34_2_CFS	Plasma-TB	Unfiltered	1747	22.9644		Plasma-TB
GHLTB34_CFS	Plasma-TB	Unfiltered	1747	3.01157		Plasma-TB
GHLTB36_2_CFS	Plasma-TB	Unfiltered	1747	60.4471		Plasma-TB
GHLTB36_CFS	Plasma-TB	Unfiltered	1747	13.485		Plasma-TB
GHLTB46_2_CFS	Plasma-TB	Unfiltered	1747	28.6683		Plasma-TB
GHLTB46_CFS	Plasma-TB	Unfiltered	1747	8.15704		Plasma-TB
GHLTB53_2_CFS	Plasma-TB	Unfiltered	1747	54.3414		Plasma-TB
GHLTB53_CFS	Plasma-TB	Unfiltered	1747	2.13774		Plasma-TB
GHLTB58_2_CFS	Plasma-TB	Unfiltered	1747	46.2439		Plasma-TB
GHLTB58_CFS	Plasma-TB	Unfiltered	1747	3.34627		Plasma-TB
GHLTB61_CFS	Plasma-TB	Unfiltered	1747	5.15039		Plasma-TB
GHLTB62_CFS	Plasma-TB	Unfiltered	1747	1.21857		Plasma-TB
GHLTB69_CFS	Plasma-TB	Unfiltered	1747	168.002		Plasma-TB
GHLTB7_2_CFS	Plasma-TB	Unfiltered	1747	27.3091		Plasma-TB
GHLTB7_CFS	Plasma-TB	Unfiltered	1747	16.1036		Plasma-TB
GHLTB71_CFS	Plasma-TB	Unfiltered	1747	7.29726		Plasma-TB
GHLTB75_2_CFS	Plasma-TB	Unfiltered	1747	42.6565		Plasma-TB
GHLTB75_CFS	Plasma-TB	Unfiltered	1747	8.59654		Plasma-TB
GHLTB76_CFS	Plasma-TB	Unfiltered	1747	8.45133		Plasma-TB
GHLTB84_2_CFS	Plasma-TB	Unfiltered	1747	71.9473		Plasma-TB
GHLTB84_CFS	Plasma-TB	Unfiltered	1747	6.53153		Plasma-TB
GHLTB88_CFS	Plasma-TB	Unfiltered	1747	16.5129		Plasma-TB
GHLTB9_CFS	Plasma-TB	Unfiltered	1747	18.7469		Plasma-TB
GHLTB99_CFS	Plasma-TB	Unfiltered	1747	7.03429		Plasma-TB
P6BR	Plasma-COVID19	Unfiltered	1747	2.42137	Positive	Plasma-COVID19
SG4	Plasma-COVID19	Unfiltered	1747	23.4404	Positive	Plasma-COVID19
SG5	Plasma-COVID19	Unfiltered	1747	17.5177	Positive	Plasma-COVID19
3SER	Plasma-COVID19	Filtered	1747	0	Positive	Plasma-COVID19
CFS-BS-P-034	Plasma-IBD	Filtered	1747	0	Positive	Plasma-IBD
CFS-BS-P-263WK0	Plasma-IBD	Filtered	1747	0	Positive	Plasma-IBD
CFS-BS-P-266WK0	Plasma-IBD	Filtered	1747	0	Positive	Plasma-IBD
CFS-BS-P-306WK0	Plasma-IBD	Filtered	1747	0	Positive	Plasma-IBD
CFS-BS-P-319WK0	Plasma-IBD	Filtered	1747	0	Positive	Plasma-IBD
CFS-BS-P-321WK0	Plasma-IBD	Filtered	1747	0	Positive	Plasma-IBD
CFS-BS-P-323WK0	Plasma-IBD	Filtered	1747	0	Positive	Plasma-IBD
CFS-BS-P-336WK0	Plasma-IBD	Filtered	1747	0	Positive	Plasma-IBD
CFS-BS-P-CSC033	Plasma-IBD	Filtered	1747	0	Positive	Plasma-IBD
CFS-BS-P-IP17039	Plasma-COVID19	Filtered	1747	0	Positive	Plasma-COVID19
CFS-BS-P-IP17090	Plasma-COVID19	Filtered	1747	0	Positive	Plasma-COVID19
CFS-BS-P-IP17102	Plasma-COVID19	Filtered	1747	0	Positive	Plasma-COVID19
CFS-BS-P-SMART155w0	Plasma-IBD	Filtered	1747	0	Positive	Plasma-IBD
CFS-BS-P-SMART230WK0	Plasma-IBD	Filtered	1747	0	Positive	Plasma-IBD
CFS-BS-P-SMART246WK0	Plasma-IBD	Filtered	1747	0	Positive	Plasma-IBD
CFS-BS-P-SMART257WK0	Plasma-IBD	Filtered	1747	0	Positive	Plasma-IBD
CFS-BS-P-SMART262WK0	Plasma-IBD	Filtered	1747	0	Positive	Plasma-IBD
CFS-BS-P-SMART271WK0	Plasma-IBD	Filtered	1747	0	Positive	Plasma-IBD
CFS-BS-P-SMART341w0	Plasma-IBD	Filtered	1747	0	Positive	Plasma-IBD
CFS-BS-P-SMART350WK0	Plasma-IBD	Filtered	1747	0	Positive	Plasma-IBD
CFS-BS-P-SMART369WK0	Plasma-IBD	Filtered	1747	0	Positive	Plasma-IBD
CFS-BS-P-SMART370WK0	Plasma-IBD	Filtered	1747	0	Positive	Plasma-IBD
CFS-BS-P-SPSS-308	Plasma-Sepsis	Filtered	1747	0		Plasma-Sepsis
CFS-BS-P-SPSS-312	Plasma-Sepsis	Filtered	1747	0		Plasma-Sepsis
CFS-BS-P-SPSS-322	Plasma-Sepsis	Filtered	1747	0		Plasma-Sepsis
CFS-BS-P-SPSS-339	Plasma-Sepsis	Filtered	1747	0		Plasma-Sepsis
CFS-BS-P-SPSS-342	Plasma-Sepsis	Filtered	1747	0		Plasma-Sepsis
CFS-BS-P-SPSS-377	Plasma-Sepsis	Filtered	1747	0		Plasma-Sepsis
CFS-BS-P-wcmcIP17007	Plasma-COVID19	Filtered	1747	0	Positive	Plasma-COVID19
CFS-BS-P-wcmcIP17036	Plasma-COVID19	Filtered	1747	0	Positive	Plasma-COVID19
CFS-BS-P-wcmcIP17101	Plasma-COVID19	Filtered	1747	0	Positive	Plasma-COVID19
CFS-BS-P-wcmcIP17129	Plasma-COVID19	Filtered	1747	0	Positive	Plasma-COVID19
CFS-BS-P-wcmcIP17151	Plasma-COVID19	Filtered	1747	0	Positive	Plasma-COVID19
CFS-BS-P-wcmcIP17192	Plasma-COVID19	Filtered	1747	0	Positive	Plasma-COVID19
CFS-BS-P-wcmcIP17237	Plasma-COVID19	Filtered	1747	0	Positive	Plasma-COVID19
CFS-BS-U-gemus0324	Urine-UTI	Filtered	1747	0	No UTI	No UTI
CFS-BS-U-gemus0365	Urine-UTI	Filtered	1747	0	UTI	UTI
CFS-BS-U-gemus840	Urine-UTI	Filtered	1747	0	No UTI	No UTI
GHLTB117_CFS	Plasma-TB	Filtered	1747	0		Plasma-TB
GHLTB119_2_CFS	Plasma-TB	Filtered	1747	0		Plasma-TB
GHLTB128_CFS	Plasma-TB	Filtered	1747	0		Plasma-TB
GHLTB132_CFS	Plasma-TB	Filtered	1747	0		Plasma-TB
GHLTB138_CFS	Plasma-TB	Filtered	1747	0		Plasma-TB
GHLTB172_CFS	Plasma-TB	Filtered	1747	0		Plasma-TB
GHLTB186_CFS	Plasma-TB	Filtered	1747	0		Plasma-TB
GHLTB188_CFS	Plasma-TB	Filtered	1747	0		Plasma-TB
GHLTB19_CFS	Plasma-TB	Filtered	1747	0		Plasma-TB
GHLTB206_CFS	Plasma-TB	Filtered	1747	0		Plasma-TB
GHLTB217_CFS	Plasma-TB	Filtered	1747	0		Plasma-TB
GHLTB22_2_CFS	Plasma-TB	Filtered	1747	0		Plasma-TB
GHLTB22_CFS	Plasma-TB	Filtered	1747	0		Plasma-TB
GHLTB27_CFS	Plasma-TB	Filtered	1747	0		Plasma-TB
GHLTB34_2_CFS	Plasma-TB	Filtered	1747	0		Plasma-TB
GHLTB34_CFS	Plasma-TB	Filtered	1747	0		Plasma-TB
GHLTB36_2_CFS	Plasma-TB	Filtered	1747	0		Plasma-TB
GHLTB46_2_CFS	Plasma-TB	Filtered	1747	0		Plasma-TB
GHLTB46_CFS	Plasma-TB	Filtered	1747	0		Plasma-TB
GHLTB53_2_CFS	Plasma-TB	Filtered	1747	0		Plasma-TB
GHLTB53_CFS	Plasma-TB	Filtered	1747	0		Plasma-TB
GHLTB7_2_CFS	Plasma-TB	Filtered	1747	0		Plasma-TB
SG5	Plasma-COVID19	Filtered	1747	0	Positive	Plasma-COVID19

## Sheet: Fig_2d
Variable1	Variable2	value
3SER	3SER	0
BR1	3SER	0.794628
BR2	3SER	0.423966
P6BR	3SER	0.495379
SG4	3SER	0.643517
SG5	3SER	0.728148
CFS-BS-P-IP17039	3SER	0.902063
CFS-BS-P-IP17090	3SER	0.924673
CFS-BS-P-IP17102	3SER	0.904235
CFS-BS-P-IP17119	3SER	0.897436
CFS-BS-P-IP17152	3SER	0.896092
CFS-BS-P-IP17163	3SER	0.922317
CFS-BS-P-wcmcIP17036	3SER	0.910427
CFS-BS-P-wcmcIP17038	3SER	0.965999
CFS-BS-P-wcmcIP17120	3SER	0.848591
CFS-BS-P-wcmcIP17148	3SER	0.873716
CFS-BS-P-wcmcIP17237	3SER	0.912489
CFS-BS-P-wcmcIP17295	3SER	0.903571
CFS-BS-P-wcmcIP17077	3SER	0.93711
CFS-BS-P-wcmcIP17091	3SER	0.942197
CFS-BS-P-wcmcIP17093	3SER	0.933749
CFS-BS-P-wcmcIP17101	3SER	0.941807
CFS-BS-P-wcmcIP17115	3SER	0.894626
CFS-BS-P-wcmcIP17168	3SER	0.92265
CFS-BS-P-wcmcIP17007	3SER	0.588876
CFS-BS-P-wcmcIP17019	3SER	0.668745
CFS-BS-P-wcmcIP17104	3SER	0.575455
CFS-BS-P-wcmcIP17129	3SER	0.667065
CFS-BS-P-wcmcIP17151	3SER	0.631354
CFS-BS-P-wcmcIP17192	3SER	0.631431
CFS-BS-P-SMART089-2-WK14	3SER	0.956757
CFS-BS-P-SMART265WK0	3SER	0.964756
CFS-BS-P-SMART295-2-WK14	3SER	0.949198
CFS-BS-P-SMART295WK0	3SER	0.961965
CFS-BS-P-SMART312WK0	3SER	0.970747
CFS-BS-P-SMART323-2-WK14	3SER	0.92016
CFS-BS-P-241WK0	3SER	0.702564
CFS-BS-P-263WK0	3SER	0.766856
CFS-BS-P-266WK0	3SER	0.763095
CFS-BS-P-306WK0	3SER	0.788658
CFS-BS-P-321WK0	3SER	0.757817
CFS-BS-P-323WK0	3SER	0.747529
CFS-BS-P-336WK0	3SER	0.764186
CFS-BS-P-206WK0	3SER	0.933601
CFS-BS-P-231-2	3SER	0.930486
CFS-BS-P-234WK0	3SER	0.926709
CFS-BS-P-268WK0	3SER	0.93462
CFS-BS-P-328WK0	3SER	0.935918
CFS-BS-P-282WK0	3SER	0.850723
CFS-BS-P-313WK0	3SER	0.70117
CFS-BS-P-318WK0	3SER	0.812183
CFS-BS-P-319WK0	3SER	0.794772
CFS-BS-P-CSC032	3SER	0.787777
CFS-BS-P-CSC033	3SER	0.70953
CFS-BS-P-034	3SER	0.792061
CFS-BS-P-csc-024w0	3SER	0.822894
CFS-BS-P-SMART155w0	3SER	0.791479
CFS-BS-P-SMART341w0	3SER	0.816312
CFS-BS-P-SMART089WK0	3SER	0.94919
CFS-BS-P-SMART208WK0	3SER	0.919927
CFS-BS-P-SMART227WK0	3SER	0.946976
CFS-BS-P-SMART240WK0	3SER	0.947242
CFS-BS-P-SMART242WK0	3SER	0.951041
CFS-BS-P-SMART261WK0	3SER	0.944344
CFS-BS-P-SMART274WK0	3SER	0.95742
CFS-BS-P-SMART230WK0	3SER	0.543595
CFS-BS-P-SMART246WK0	3SER	0.61509
CFS-BS-P-SMART257WK0	3SER	0.594264
CFS-BS-P-SMART262WK0	3SER	0.527535
CFS-BS-P-SMART348WK0	3SER	0.444754
CFS-BS-P-SMART350WK0	3SER	0.561737
CFS-BS-P-SMART351WK0	3SER	0.569716
CFS-BS-P-SMART369WK0	3SER	0.542148
CFS-BS-P-SMART370WK0	3SER	0.573771
CFS-BS-P-SMART376WK0	3SER	0.568283
CFS-BS-P-SMART208-2-WK14	3SER	0.835678
CFS-BS-P-SMART227-2-WK8	3SER	0.875905
CFS-BS-P-SMART242-2-6MO	3SER	0.907911
CFS-BS-P-SMART246-2-WK8	3SER	0.6833
CFS-BS-P-SMART261-2-WK16	3SER	0.715879
CFS-BS-P-SMART271WK0	3SER	0.888383
CFS-BS-P-SMART274-2-WK8	3SER	0.915384
CFS-BS-P-SMART384WK0	3SER	0.909069
GHLTB105_2_CFS	3SER	0.949993
GHLTB109_2_CFS	3SER	0.862349
GHLTB119_2_CFS	3SER	0.880215
GHLTB58_2_CFS	3SER	0.90178
GHLTB75_2_CFS	3SER	0.915734
GHLTB84_2_CFS	3SER	0.873475
GHLTB22_2_CFS	3SER	0.757062
GHLTB34_2_CFS	3SER	0.765014
GHLTB36_2_CFS	3SER	0.810611
GHLTB46_2_CFS	3SER	0.764138
GHLTB53_2_CFS	3SER	0.814445
GHLTB7_2_CFS	3SER	0.830872
GHLTB109_CFS	3SER	0.936132
GHLTB114_CFS	3SER	0.71502
GHLTB119_CFS	3SER	0.938482
GHLTB124_CFS	3SER	0.974087
GHLTB126_CFS	3SER	0.976172
GHLTB13_CFS	3SER	0.989778
GHLTB170_CFS	3SER	0.968303
GHLTB201_CFS	3SER	0.977077
GHLTB206_CFS	3SER	0.965433
GHLTB61_CFS	3SER	0.667308
GHLTB62_CFS	3SER	0.536375
GHLTB69_CFS	3SER	0.982028
GHLTB84_CFS	3SER	0.8751
GHLTB88_CFS	3SER	0.825577
GHLTB132_CFS	3SER	0.778727
GHLTB161_CFS	3SER	0.82915
GHLTB172_CFS	3SER	0.64672
GHLTB186_CFS	3SER	0.756139
GHLTB204_CFS	3SER	0.709054
GHLTB229_CFS	3SER	0.640484
GHLTB36_CFS	3SER	0.817943
GHLTB46_CFS	3SER	0.762881
GHLTB53_CFS	3SER	0.739575
GHLTB58_CFS	3SER	0.753809
GHLTB117_CFS	3SER	0.785583
GHLTB128_CFS	3SER	0.484614
GHLTB138_CFS	3SER	0.505966
GHLTB188_CFS	3SER	0.427498
GHLTB19_CFS	3SER	0.503409
GHLTB192_CFS	3SER	0.442327
GHLTB208_CFS	3SER	0.56736
GHLTB217_CFS	3SER	0.432469
GHLTB22_CFS	3SER	0.523318
GHLTB34_CFS	3SER	0.498079
GHLTB105_CFS	3SER	0.945062
GHLTB16_CFS	3SER	0.918154
GHLTB17_CFS	3SER	0.910413
GHLTB27_CFS	3SER	0.939674
GHLTB7_CFS	3SER	0.943656
GHLTB71_CFS	3SER	0.866926
GHLTB75_CFS	3SER	0.91438
GHLTB76_CFS	3SER	0.954784
GHLTB9_CFS	3SER	0.936437
GHLTB99_CFS	3SER	0.94535
CFS-BS-P-SPSS-334	3SER	0.885626
CFS-BS-P-SPSS-336	3SER	0.874655
CFS-BS-P-SPSS-337	3SER	0.873541
CFS-BS-P-SPSS-340	3SER	0.867232
CFS-BS-P-SPSS-349	3SER	0.902353
CFS-BS-P-SPSS-350	3SER	0.631235
CFS-BS-P-SPSS-360	3SER	0.904505
CFS-BS-P-SPSS-361	3SER	0.879229
CFS-BS-P-SPSS-377	3SER	0.514401
CFS-BS-P-SPSS-308	3SER	0.490807
CFS-BS-P-SPSS-312	3SER	0.476018
CFS-BS-P-SPSS-313	3SER	0.807379
CFS-BS-P-SPSS-322	3SER	0.462129
CFS-BS-P-SPSS-339	3SER	0.515312
CFS-BS-P-SPSS-342	3SER	0.57186
CFS-BS-U-gemus1752	3SER	0.761343
CFS-BS-U-gemus1954	3SER	0.832745
CFS-BS-U-gemus1970	3SER	0.726531
CFS-BS-U-gemus0597	3SER	0.924472
CFS-BS-U-gemus0740	3SER	0.921626
CFS-BS-U-gemus1125	3SER	0.982031
CFS-BS-U-gemus0365	3SER	0.990595
CFS-BS-U-gemus0384	3SER	0.998495
CFS-BS-U-gemus0543	3SER	0.998546
CFS-BS-U-gemus2460	3SER	0.946035
CFS-BS-U-gemus2709	3SER	0.989252
CFS-BS-U-gemus2913	3SER	0.934232
CFS-BS-U-gemus0859	3SER	0.949548
CFS-BS-U-gemus1052	3SER	0.961612
CFS-BS-U-gemus1088	3SER	0.889671
CFS-BS-U-gemus1195	3SER	0.992922
CFS-BS-U-gemus838	3SER	0.61921
CFS-BS-U-gemus840	3SER	0.663522
CFS-BS-U-gemus843	3SER	0.863449
CFS-BS-U-gemus0666	3SER	0.960424
CFS-BS-U-gemus0324	3SER	0.983348
CFS-BS-U-gemus0512	3SER	0.998081
CFS-BS-U-gemus1181	3SER	0.901111
CFS-BS-U-gemus1184	3SER	0.831629
CFS-BS-U-gemus1187	3SER	0.898578
CFS-BS-U-gemus0877	3SER	0.91806
CFS-BS-U-metus0217	3SER	0.979453
CFS-BS-U-metus0223	3SER	0.994264
CFS-BS-U-metus0249	3SER	0.993266
CFS-BS-U-metus0258	3SER	0.994508
CFS-BS-U-metus0196	3SER	0.981169
CFS-BS-U-metus0222	3SER	0.990593
CFS-BS-U-metus0224	3SER	0.985563
CFS-BS-U-metus0252	3SER	0.987687
CFS-BS-U-metus0221	3SER	0.97508
CFS-BS-U-metus0225	3SER	0.958072
CFS-BS-U-metus0255	3SER	0.978639
CFS-BS-U-metus191	3SER	0.995937
CFS-BS-U-metus195	3SER	0.993773
CFS-BS-U-metus209	3SER	0.993823
CFS-BS-U-metus219	3SER	0.992947
CFS-BS-U-metus220	3SER	0.994608
3SER	BR1	0.794628
BR1	BR1	0
BR2	BR1	0.617058
P6BR	BR1	0.533527
SG4	BR1	0.400724
SG5	BR1	0.28386
CFS-BS-P-IP17039	BR1	0.510815
CFS-BS-P-IP17090	BR1	0.60381
CFS-BS-P-IP17102	BR1	0.525596
CFS-BS-P-IP17119	BR1	0.509367
CFS-BS-P-IP17152	BR1	0.505661
CFS-BS-P-IP17163	BR1	0.57741
CFS-BS-P-wcmcIP17036	BR1	0.54907
CFS-BS-P-wcmcIP17038	BR1	0.772913
CFS-BS-P-wcmcIP17120	BR1	0.42693
CFS-BS-P-wcmcIP17148	BR1	0.487625
CFS-BS-P-wcmcIP17237	BR1	0.555761
CFS-BS-P-wcmcIP17295	BR1	0.517188
CFS-BS-P-wcmcIP17077	BR1	0.618365
CFS-BS-P-wcmcIP17091	BR1	0.671599
CFS-BS-P-wcmcIP17093	BR1	0.622193
CFS-BS-P-wcmcIP17101	BR1	0.649765
CFS-BS-P-wcmcIP17115	BR1	0.529727
CFS-BS-P-wcmcIP17168	BR1	0.578293
CFS-BS-P-wcmcIP17007	BR1	0.729572
CFS-BS-P-wcmcIP17019	BR1	0.586045
CFS-BS-P-wcmcIP17104	BR1	0.706006
CFS-BS-P-wcmcIP17129	BR1	0.677205
CFS-BS-P-wcmcIP17151	BR1	0.812736
CFS-BS-P-wcmcIP17192	BR1	0.763821
CFS-BS-P-SMART089-2-WK14	BR1	0.709657
CFS-BS-P-SMART265WK0	BR1	0.748234
CFS-BS-P-SMART295-2-WK14	BR1	0.657141
CFS-BS-P-SMART295WK0	BR1	0.738759
CFS-BS-P-SMART312WK0	BR1	0.783321
CFS-BS-P-SMART323-2-WK14	BR1	0.565674
CFS-BS-P-241WK0	BR1	0.477818
CFS-BS-P-263WK0	BR1	0.429668
CFS-BS-P-266WK0	BR1	0.447649
CFS-BS-P-306WK0	BR1	0.429212
CFS-BS-P-321WK0	BR1	0.450224
CFS-BS-P-323WK0	BR1	0.417001
CFS-BS-P-336WK0	BR1	0.399058
CFS-BS-P-206WK0	BR1	0.607262
CFS-BS-P-231-2	BR1	0.604065
CFS-BS-P-234WK0	BR1	0.589839
CFS-BS-P-268WK0	BR1	0.616748
CFS-BS-P-328WK0	BR1	0.613279
CFS-BS-P-282WK0	BR1	0.433021
CFS-BS-P-313WK0	BR1	0.401315
CFS-BS-P-318WK0	BR1	0.420636
CFS-BS-P-319WK0	BR1	0.406397
CFS-BS-P-CSC032	BR1	0.380556
CFS-BS-P-CSC033	BR1	0.385676
CFS-BS-P-034	BR1	0.50865
CFS-BS-P-csc-024w0	BR1	0.495279
CFS-BS-P-SMART155w0	BR1	0.463569
CFS-BS-P-SMART341w0	BR1	0.530271
CFS-BS-P-SMART089WK0	BR1	0.659925
CFS-BS-P-SMART208WK0	BR1	0.572728
CFS-BS-P-SMART227WK0	BR1	0.661952
CFS-BS-P-SMART240WK0	BR1	0.668418
CFS-BS-P-SMART242WK0	BR1	0.678871
CFS-BS-P-SMART261WK0	BR1	0.647441
CFS-BS-P-SMART274WK0	BR1	0.708649
CFS-BS-P-SMART230WK0	BR1	0.708268
CFS-BS-P-SMART246WK0	BR1	0.686673
CFS-BS-P-SMART257WK0	BR1	0.591631
CFS-BS-P-SMART262WK0	BR1	0.691517
CFS-BS-P-SMART348WK0	BR1	0.752089
CFS-BS-P-SMART350WK0	BR1	0.624758
CFS-BS-P-SMART351WK0	BR1	0.628439
CFS-BS-P-SMART369WK0	BR1	0.682357
CFS-BS-P-SMART370WK0	BR1	0.67132
CFS-BS-P-SMART376WK0	BR1	0.662838
CFS-BS-P-SMART208-2-WK14	BR1	0.354786
CFS-BS-P-SMART227-2-WK8	BR1	0.390067
CFS-BS-P-SMART242-2-6MO	BR1	0.480044
CFS-BS-P-SMART246-2-WK8	BR1	0.438623
CFS-BS-P-SMART261-2-WK16	BR1	0.447803
CFS-BS-P-SMART271WK0	BR1	0.541341
CFS-BS-P-SMART274-2-WK8	BR1	0.496399
CFS-BS-P-SMART384WK0	BR1	0.553374
GHLTB105_2_CFS	BR1	0.684669
GHLTB109_2_CFS	BR1	0.38069
GHLTB119_2_CFS	BR1	0.463099
GHLTB58_2_CFS	BR1	0.48095
GHLTB75_2_CFS	BR1	0.506799
GHLTB84_2_CFS	BR1	0.402467
GHLTB22_2_CFS	BR1	0.438974
GHLTB34_2_CFS	BR1	0.481775
GHLTB36_2_CFS	BR1	0.579401
GHLTB46_2_CFS	BR1	0.425755
GHLTB53_2_CFS	BR1	0.504089
GHLTB7_2_CFS	BR1	0.462323
GHLTB109_CFS	BR1	0.710104
GHLTB114_CFS	BR1	0.420103
GHLTB119_CFS	BR1	0.685354
GHLTB124_CFS	BR1	0.80135
GHLTB126_CFS	BR1	0.815173
GHLTB13_CFS	BR1	0.920835
GHLTB170_CFS	BR1	0.762235
GHLTB201_CFS	BR1	0.820566
GHLTB206_CFS	BR1	0.745232
GHLTB61_CFS	BR1	0.604794
GHLTB62_CFS	BR1	0.640727
GHLTB69_CFS	BR1	0.856554
GHLTB84_CFS	BR1	0.751778
GHLTB88_CFS	BR1	0.263814
GHLTB132_CFS	BR1	0.435148
GHLTB161_CFS	BR1	0.530466
GHLTB172_CFS	BR1	0.504365
GHLTB186_CFS	BR1	0.363644
GHLTB204_CFS	BR1	0.460835
GHLTB229_CFS	BR1	0.541743
GHLTB36_CFS	BR1	0.429829
GHLTB46_CFS	BR1	0.469577
GHLTB53_CFS	BR1	0.474949
GHLTB58_CFS	BR1	0.568563
GHLTB117_CFS	BR1	0.951715
GHLTB128_CFS	BR1	0.727171
GHLTB138_CFS	BR1	0.736573
GHLTB188_CFS	BR1	0.706828
GHLTB19_CFS	BR1	0.727126
GHLTB192_CFS	BR1	0.710057
GHLTB208_CFS	BR1	0.702634
GHLTB217_CFS	BR1	0.685689
GHLTB22_CFS	BR1	0.705188
GHLTB34_CFS	BR1	0.676115
GHLTB105_CFS	BR1	0.812198
GHLTB16_CFS	BR1	0.778226
GHLTB17_CFS	BR1	0.727793
GHLTB27_CFS	BR1	0.795172
GHLTB7_CFS	BR1	0.823265
GHLTB71_CFS	BR1	0.768846
GHLTB75_CFS	BR1	0.740855
GHLTB76_CFS	BR1	0.890981
GHLTB9_CFS	BR1	0.827127
GHLTB99_CFS	BR1	0.819705
CFS-BS-P-SPSS-334	BR1	0.508772
CFS-BS-P-SPSS-336	BR1	0.535204
CFS-BS-P-SPSS-337	BR1	0.550323
CFS-BS-P-SPSS-340	BR1	0.529319
CFS-BS-P-SPSS-349	BR1	0.551728
CFS-BS-P-SPSS-350	BR1	0.54532
CFS-BS-P-SPSS-360	BR1	0.588805
CFS-BS-P-SPSS-361	BR1	0.532489
CFS-BS-P-SPSS-377	BR1	0.763429
CFS-BS-P-SPSS-308	BR1	0.693889
CFS-BS-P-SPSS-312	BR1	0.709034
CFS-BS-P-SPSS-313	BR1	0.400942
CFS-BS-P-SPSS-322	BR1	0.717747
CFS-BS-P-SPSS-339	BR1	0.659454
CFS-BS-P-SPSS-342	BR1	0.628532
CFS-BS-U-gemus1752	BR1	0.722444
CFS-BS-U-gemus1954	BR1	0.722551
CFS-BS-U-gemus1970	BR1	0.751424
CFS-BS-U-gemus0597	BR1	0.826422
CFS-BS-U-gemus0740	BR1	0.821788
CFS-BS-U-gemus1125	BR1	0.95691
CFS-BS-U-gemus0365	BR1	0.94126
CFS-BS-U-gemus0384	BR1	0.988306
CFS-BS-U-gemus0543	BR1	0.988884
CFS-BS-U-gemus2460	BR1	0.840596
CFS-BS-U-gemus2709	BR1	0.977278
CFS-BS-U-gemus2913	BR1	0.79615
CFS-BS-U-gemus0859	BR1	0.708328
CFS-BS-U-gemus1052	BR1	0.766562
CFS-BS-U-gemus1088	BR1	0.619516
CFS-BS-U-gemus1195	BR1	0.970776
CFS-BS-U-gemus838	BR1	0.816745
CFS-BS-U-gemus840	BR1	0.767705
CFS-BS-U-gemus843	BR1	0.624223
CFS-BS-U-gemus0666	BR1	0.866865
CFS-BS-U-gemus0324	BR1	0.901726
CFS-BS-U-gemus0512	BR1	0.985235
CFS-BS-U-gemus1181	BR1	0.802706
CFS-BS-U-gemus1184	BR1	0.859434
CFS-BS-U-gemus1187	BR1	0.834737
CFS-BS-U-gemus0877	BR1	0.652667
CFS-BS-U-metus0217	BR1	0.856822
CFS-BS-U-metus0223	BR1	0.956804
CFS-BS-U-metus0249	BR1	0.950456
CFS-BS-U-metus0258	BR1	0.959872
CFS-BS-U-metus0196	BR1	0.871042
CFS-BS-U-metus0222	BR1	0.931864
CFS-BS-U-metus0224	BR1	0.897472
CFS-BS-U-metus0252	BR1	0.912893
CFS-BS-U-metus0221	BR1	0.849866
CFS-BS-U-metus0225	BR1	0.77362
CFS-BS-U-metus0255	BR1	0.869548
CFS-BS-U-metus191	BR1	0.970505
CFS-BS-U-metus195	BR1	0.953835
CFS-BS-U-metus209	BR1	0.954475
CFS-BS-U-metus219	BR1	0.949953
CFS-BS-U-metus220	BR1	0.960171
3SER	BR2	0.423966
BR1	BR2	0.617058
BR2	BR2	0
P6BR	BR2	0.318066
SG4	BR2	0.394359
SG5	BR2	0.506524
CFS-BS-P-IP17039	BR2	0.812702
CFS-BS-P-IP17090	BR2	0.854446
CFS-BS-P-IP17102	BR2	0.81832
CFS-BS-P-IP17119	BR2	0.813469
CFS-BS-P-IP17152	BR2	0.807282
CFS-BS-P-IP17163	BR2	0.847754
CFS-BS-P-wcmcIP17036	BR2	0.836765
CFS-BS-P-wcmcIP17038	BR2	0.930255
CFS-BS-P-wcmcIP17120	BR2	0.731845
CFS-BS-P-wcmcIP17148	BR2	0.76923
CFS-BS-P-wcmcIP17237	BR2	0.835394
CFS-BS-P-wcmcIP17295	BR2	0.816052
CFS-BS-P-wcmcIP17077	BR2	0.878839
CFS-BS-P-wcmcIP17091	BR2	0.888412
CFS-BS-P-wcmcIP17093	BR2	0.876589
CFS-BS-P-wcmcIP17101	BR2	0.88535
CFS-BS-P-wcmcIP17115	BR2	0.806971
CFS-BS-P-wcmcIP17168	BR2	0.851681
CFS-BS-P-wcmcIP17007	BR2	0.652633
CFS-BS-P-wcmcIP17019	BR2	0.581165
CFS-BS-P-wcmcIP17104	BR2	0.632573
CFS-BS-P-wcmcIP17129	BR2	0.647344
CFS-BS-P-wcmcIP17151	BR2	0.72043
CFS-BS-P-wcmcIP17192	BR2	0.696054
CFS-BS-P-SMART089-2-WK14	BR2	0.91319
CFS-BS-P-SMART265WK0	BR2	0.928296
CFS-BS-P-SMART295-2-WK14	BR2	0.897658
CFS-BS-P-SMART295WK0	BR2	0.922764
CFS-BS-P-SMART312WK0	BR2	0.940217
CFS-BS-P-SMART323-2-WK14	BR2	0.846972
CFS-BS-P-241WK0	BR2	0.563196
CFS-BS-P-263WK0	BR2	0.624942
CFS-BS-P-266WK0	BR2	0.610557
CFS-BS-P-306WK0	BR2	0.644325
CFS-BS-P-321WK0	BR2	0.60239
CFS-BS-P-323WK0	BR2	0.597072
CFS-BS-P-336WK0	BR2	0.622811
CFS-BS-P-206WK0	BR2	0.870178
CFS-BS-P-231-2	BR2	0.866867
CFS-BS-P-234WK0	BR2	0.860221
CFS-BS-P-268WK0	BR2	0.871862
CFS-BS-P-328WK0	BR2	0.874136
CFS-BS-P-282WK0	BR2	0.727649
CFS-BS-P-313WK0	BR2	0.5423
CFS-BS-P-318WK0	BR2	0.68351
CFS-BS-P-319WK0	BR2	0.659463
CFS-BS-P-CSC032	BR2	0.648801
CFS-BS-P-CSC033	BR2	0.54643
CFS-BS-P-034	BR2	0.668502
CFS-BS-P-csc-024w0	BR2	0.686728
CFS-BS-P-SMART155w0	BR2	0.656722
CFS-BS-P-SMART341w0	BR2	0.685131
CFS-BS-P-SMART089WK0	BR2	0.897282
CFS-BS-P-SMART208WK0	BR2	0.848404
CFS-BS-P-SMART227WK0	BR2	0.894031
CFS-BS-P-SMART240WK0	BR2	0.896263
CFS-BS-P-SMART242WK0	BR2	0.901232
CFS-BS-P-SMART261WK0	BR2	0.889669
CFS-BS-P-SMART274WK0	BR2	0.914139
CFS-BS-P-SMART230WK0	BR2	0.563353
CFS-BS-P-SMART246WK0	BR2	0.583261
CFS-BS-P-SMART257WK0	BR2	0.486666
CFS-BS-P-SMART262WK0	BR2	0.534893
CFS-BS-P-SMART348WK0	BR2	0.52641
CFS-BS-P-SMART350WK0	BR2	0.47247
CFS-BS-P-SMART351WK0	BR2	0.473426
CFS-BS-P-SMART369WK0	BR2	0.545362
CFS-BS-P-SMART370WK0	BR2	0.565135
CFS-BS-P-SMART376WK0	BR2	0.53733
CFS-BS-P-SMART208-2-WK14	BR2	0.691596
CFS-BS-P-SMART227-2-WK8	BR2	0.759317
CFS-BS-P-SMART242-2-6MO	BR2	0.81985
CFS-BS-P-SMART246-2-WK8	BR2	0.462332
CFS-BS-P-SMART261-2-WK16	BR2	0.502002
CFS-BS-P-SMART271WK0	BR2	0.800986
CFS-BS-P-SMART274-2-WK8	BR2	0.832827
CFS-BS-P-SMART384WK0	BR2	0.827057
GHLTB105_2_CFS	BR2	0.898303
GHLTB109_2_CFS	BR2	0.733109
GHLTB119_2_CFS	BR2	0.764393
GHLTB58_2_CFS	BR2	0.805095
GHLTB75_2_CFS	BR2	0.831728
GHLTB84_2_CFS	BR2	0.753405
GHLTB22_2_CFS	BR2	0.598479
GHLTB34_2_CFS	BR2	0.601332
GHLTB36_2_CFS	BR2	0.676082
GHLTB46_2_CFS	BR2	0.585331
GHLTB53_2_CFS	BR2	0.661598
GHLTB7_2_CFS	BR2	0.682368
GHLTB109_CFS	BR2	0.876808
GHLTB114_CFS	BR2	0.522651
GHLTB119_CFS	BR2	0.880073
GHLTB124_CFS	BR2	0.946361
GHLTB126_CFS	BR2	0.950646
GHLTB13_CFS	BR2	0.978567
GHLTB170_CFS	BR2	0.934754
GHLTB201_CFS	BR2	0.952411
GHLTB206_CFS	BR2	0.92908
GHLTB61_CFS	BR2	0.511062
GHLTB62_CFS	BR2	0.446939
GHLTB69_CFS	BR2	0.962596
GHLTB84_CFS	BR2	0.786723
GHLTB88_CFS	BR2	0.680956
GHLTB132_CFS	BR2	0.615332
GHLTB161_CFS	BR2	0.694975
GHLTB172_CFS	BR2	0.51043
GHLTB186_CFS	BR2	0.618983
GHLTB204_CFS	BR2	0.547208
GHLTB229_CFS	BR2	0.483041
GHLTB36_CFS	BR2	0.663733
GHLTB46_CFS	BR2	0.599496
GHLTB53_CFS	BR2	0.593923
GHLTB58_CFS	BR2	0.605708
GHLTB117_CFS	BR2	0.840554
GHLTB128_CFS	BR2	0.549492
GHLTB138_CFS	BR2	0.574719
GHLTB188_CFS	BR2	0.493681
GHLTB19_CFS	BR2	0.551596
GHLTB192_CFS	BR2	0.49833
GHLTB208_CFS	BR2	0.542105
GHLTB217_CFS	BR2	0.450059
GHLTB22_CFS	BR2	0.527497
GHLTB34_CFS	BR2	0.465789
GHLTB105_CFS	BR2	0.894143
GHLTB16_CFS	BR2	0.843227
GHLTB17_CFS	BR2	0.829022
GHLTB27_CFS	BR2	0.881988
GHLTB7_CFS	BR2	0.889888
GHLTB71_CFS	BR2	0.78171
GHLTB75_CFS	BR2	0.837659
GHLTB76_CFS	BR2	0.928765
GHLTB9_CFS	BR2	0.877641
GHLTB99_CFS	BR2	0.893127
CFS-BS-P-SPSS-334	BR2	0.788159
CFS-BS-P-SPSS-336	BR2	0.774085
CFS-BS-P-SPSS-337	BR2	0.772531
CFS-BS-P-SPSS-340	BR2	0.755785
CFS-BS-P-SPSS-349	BR2	0.817772
CFS-BS-P-SPSS-350	BR2	0.564538
CFS-BS-P-SPSS-360	BR2	0.821548
CFS-BS-P-SPSS-361	BR2	0.784389
CFS-BS-P-SPSS-377	BR2	0.568799
CFS-BS-P-SPSS-308	BR2	0.508631
CFS-BS-P-SPSS-312	BR2	0.52183
CFS-BS-P-SPSS-313	BR2	0.667095
CFS-BS-P-SPSS-322	BR2	0.498886
CFS-BS-P-SPSS-339	BR2	0.515284
CFS-BS-P-SPSS-342	BR2	0.484648
CFS-BS-U-gemus1752	BR2	0.652218
CFS-BS-U-gemus1954	BR2	0.71998
CFS-BS-U-gemus1970	BR2	0.66949
CFS-BS-U-gemus0597	BR2	0.878472
CFS-BS-U-gemus0740	BR2	0.871418
CFS-BS-U-gemus1125	BR2	0.975921
CFS-BS-U-gemus0365	BR2	0.980992
CFS-BS-U-gemus0384	BR2	0.996806
CFS-BS-U-gemus0543	BR2	0.996952
CFS-BS-U-gemus2460	BR2	0.908692
CFS-BS-U-gemus2709	BR2	0.984845
CFS-BS-U-gemus2913	BR2	0.885712
CFS-BS-U-gemus0859	BR2	0.892033
CFS-BS-U-gemus1052	BR2	0.916756
CFS-BS-U-gemus1088	BR2	0.788783
CFS-BS-U-gemus1195	BR2	0.984847
CFS-BS-U-gemus838	BR2	0.655091
CFS-BS-U-gemus840	BR2	0.574955
CFS-BS-U-gemus843	BR2	0.735664
CFS-BS-U-gemus0666	BR2	0.929682
CFS-BS-U-gemus0324	BR2	0.967114
CFS-BS-U-gemus0512	BR2	0.995872
CFS-BS-U-gemus1181	BR2	0.856093
CFS-BS-U-gemus1184	BR2	0.826857
CFS-BS-U-gemus1187	BR2	0.875304
CFS-BS-U-gemus0877	BR2	0.833541
CFS-BS-U-metus0217	BR2	0.955358
CFS-BS-U-metus0223	BR2	0.987556
CFS-BS-U-metus0249	BR2	0.985433
CFS-BS-U-metus0258	BR2	0.988037
CFS-BS-U-metus0196	BR2	0.959018
CFS-BS-U-metus0222	BR2	0.979775
CFS-BS-U-metus0224	BR2	0.968727
CFS-BS-U-metus0252	BR2	0.97331
CFS-BS-U-metus0221	BR2	0.946078
CFS-BS-U-metus0225	BR2	0.911672
CFS-BS-U-metus0255	BR2	0.954606
CFS-BS-U-metus191	BR2	0.991566
CFS-BS-U-metus195	BR2	0.987113
CFS-BS-U-metus209	BR2	0.987031
CFS-BS-U-metus219	BR2	0.985516
CFS-BS-U-metus220	BR2	0.98871
3SER	P6BR	0.495379
BR1	P6BR	0.533527
BR2	P6BR	0.318066
P6BR	P6BR	0
SG4	P6BR	0.309822
SG5	P6BR	0.424141
CFS-BS-P-IP17039	P6BR	0.753433
CFS-BS-P-IP17090	P6BR	0.824593
CFS-BS-P-IP17102	P6BR	0.760574
CFS-BS-P-IP17119	P6BR	0.744618
CFS-BS-P-IP17152	P6BR	0.743308
CFS-BS-P-IP17163	P6BR	0.80086
CFS-BS-P-wcmcIP17036	P6BR	0.773409
CFS-BS-P-wcmcIP17038	P6BR	0.909036
CFS-BS-P-wcmcIP17120	P6BR	0.668766
CFS-BS-P-wcmcIP17148	P6BR	0.721898
CFS-BS-P-wcmcIP17237	P6BR	0.779027
CFS-BS-P-wcmcIP17295	P6BR	0.761962
CFS-BS-P-wcmcIP17077	P6BR	0.837995
CFS-BS-P-wcmcIP17091	P6BR	0.850614
CFS-BS-P-wcmcIP17093	P6BR	0.828041
CFS-BS-P-wcmcIP17101	P6BR	0.847469
CFS-BS-P-wcmcIP17115	P6BR	0.748176
CFS-BS-P-wcmcIP17168	P6BR	0.802443
CFS-BS-P-wcmcIP17007	P6BR	0.628482
CFS-BS-P-wcmcIP17019	P6BR	0.527869
CFS-BS-P-wcmcIP17104	P6BR	0.615348
CFS-BS-P-wcmcIP17129	P6BR	0.632918
CFS-BS-P-wcmcIP17151	P6BR	0.747274
CFS-BS-P-wcmcIP17192	P6BR	0.683612
CFS-BS-P-SMART089-2-WK14	P6BR	0.885428
CFS-BS-P-SMART265WK0	P6BR	0.904647
CFS-BS-P-SMART295-2-WK14	P6BR	0.865079
CFS-BS-P-SMART295WK0	P6BR	0.89842
CFS-BS-P-SMART312WK0	P6BR	0.920167
CFS-BS-P-SMART323-2-WK14	P6BR	0.794954
CFS-BS-P-241WK0	P6BR	0.488232
CFS-BS-P-263WK0	P6BR	0.52917
CFS-BS-P-266WK0	P6BR	0.553727
CFS-BS-P-306WK0	P6BR	0.587496
CFS-BS-P-321WK0	P6BR	0.546806
CFS-BS-P-323WK0	P6BR	0.517791
CFS-BS-P-336WK0	P6BR	0.541078
CFS-BS-P-206WK0	P6BR	0.827489
CFS-BS-P-231-2	P6BR	0.820293
CFS-BS-P-234WK0	P6BR	0.810769
CFS-BS-P-268WK0	P6BR	0.830338
CFS-BS-P-328WK0	P6BR	0.832822
CFS-BS-P-282WK0	P6BR	0.68151
CFS-BS-P-313WK0	P6BR	0.493753
CFS-BS-P-318WK0	P6BR	0.614784
CFS-BS-P-319WK0	P6BR	0.577391
CFS-BS-P-CSC032	P6BR	0.57118
CFS-BS-P-CSC033	P6BR	0.494453
CFS-BS-P-034	P6BR	0.569402
CFS-BS-P-csc-024w0	P6BR	0.62099
CFS-BS-P-SMART155w0	P6BR	0.556578
CFS-BS-P-SMART341w0	P6BR	0.621927
CFS-BS-P-SMART089WK0	P6BR	0.864425
CFS-BS-P-SMART208WK0	P6BR	0.791836
CFS-BS-P-SMART227WK0	P6BR	0.858917
CFS-BS-P-SMART240WK0	P6BR	0.860042
CFS-BS-P-SMART242WK0	P6BR	0.869352
CFS-BS-P-SMART261WK0	P6BR	0.85262
CFS-BS-P-SMART274WK0	P6BR	0.886359
CFS-BS-P-SMART230WK0	P6BR	0.556583
CFS-BS-P-SMART246WK0	P6BR	0.580014
CFS-BS-P-SMART257WK0	P6BR	0.462086
CFS-BS-P-SMART262WK0	P6BR	0.494172
CFS-BS-P-SMART348WK0	P6BR	0.511711
CFS-BS-P-SMART350WK0	P6BR	0.474676
CFS-BS-P-SMART351WK0	P6BR	0.473432
CFS-BS-P-SMART369WK0	P6BR	0.50036
CFS-BS-P-SMART370WK0	P6BR	0.537407
CFS-BS-P-SMART376WK0	P6BR	0.496552
CFS-BS-P-SMART208-2-WK14	P6BR	0.60573
CFS-BS-P-SMART227-2-WK8	P6BR	0.688922
CFS-BS-P-SMART242-2-6MO	P6BR	0.765618
CFS-BS-P-SMART246-2-WK8	P6BR	0.381154
CFS-BS-P-SMART261-2-WK16	P6BR	0.41803
CFS-BS-P-SMART271WK0	P6BR	0.723393
CFS-BS-P-SMART274-2-WK8	P6BR	0.782721
CFS-BS-P-SMART384WK0	P6BR	0.768266
GHLTB105_2_CFS	P6BR	0.870088
GHLTB109_2_CFS	P6BR	0.663886
GHLTB119_2_CFS	P6BR	0.719729
GHLTB58_2_CFS	P6BR	0.751381
GHLTB75_2_CFS	P6BR	0.785601
GHLTB84_2_CFS	P6BR	0.69635
GHLTB22_2_CFS	P6BR	0.498915
GHLTB34_2_CFS	P6BR	0.527681
GHLTB36_2_CFS	P6BR	0.616007
GHLTB46_2_CFS	P6BR	0.510685
GHLTB53_2_CFS	P6BR	0.603809
GHLTB7_2_CFS	P6BR	0.619461
GHLTB109_CFS	P6BR	0.838698
GHLTB114_CFS	P6BR	0.41652
GHLTB119_CFS	P6BR	0.844442
GHLTB124_CFS	P6BR	0.93024
GHLTB126_CFS	P6BR	0.935498
GHLTB13_CFS	P6BR	0.972179
GHLTB170_CFS	P6BR	0.914867
GHLTB201_CFS	P6BR	0.938007
GHLTB206_CFS	P6BR	0.907117
GHLTB61_CFS	P6BR	0.502931
GHLTB62_CFS	P6BR	0.473273
GHLTB69_CFS	P6BR	0.951095
GHLTB84_CFS	P6BR	0.77901
GHLTB88_CFS	P6BR	0.589927
GHLTB132_CFS	P6BR	0.5299
GHLTB161_CFS	P6BR	0.629759
GHLTB172_CFS	P6BR	0.38732
GHLTB186_CFS	P6BR	0.478422
GHLTB204_CFS	P6BR	0.430069
GHLTB229_CFS	P6BR	0.432599
GHLTB36_CFS	P6BR	0.598524
GHLTB46_CFS	P6BR	0.509086
GHLTB53_CFS	P6BR	0.474905
GHLTB58_CFS	P6BR	0.530654
GHLTB117_CFS	P6BR	0.9
GHLTB128_CFS	P6BR	0.616376
GHLTB138_CFS	P6BR	0.640678
GHLTB188_CFS	P6BR	0.553892
GHLTB19_CFS	P6BR	0.614079
GHLTB192_CFS	P6BR	0.566754
GHLTB208_CFS	P6BR	0.648061
GHLTB217_CFS	P6BR	0.505994
GHLTB22_CFS	P6BR	0.581257
GHLTB34_CFS	P6BR	0.526044
GHLTB105_CFS	P6BR	0.877948
GHLTB16_CFS	P6BR	0.841122
GHLTB17_CFS	P6BR	0.794302
GHLTB27_CFS	P6BR	0.864891
GHLTB7_CFS	P6BR	0.886701
GHLTB71_CFS	P6BR	0.798055
GHLTB75_CFS	P6BR	0.805217
GHLTB76_CFS	P6BR	0.933284
GHLTB9_CFS	P6BR	0.882012
GHLTB99_CFS	P6BR	0.872608
CFS-BS-P-SPSS-334	P6BR	0.716422
CFS-BS-P-SPSS-336	P6BR	0.699801
CFS-BS-P-SPSS-337	P6BR	0.702659
CFS-BS-P-SPSS-340	P6BR	0.683451
CFS-BS-P-SPSS-349	P6BR	0.754698
CFS-BS-P-SPSS-350	P6BR	0.475665
CFS-BS-P-SPSS-360	P6BR	0.764201
CFS-BS-P-SPSS-361	P6BR	0.706664
CFS-BS-P-SPSS-377	P6BR	0.552286
CFS-BS-P-SPSS-308	P6BR	0.489078
CFS-BS-P-SPSS-312	P6BR	0.498214
CFS-BS-P-SPSS-313	P6BR	0.582398
CFS-BS-P-SPSS-322	P6BR	0.488486
CFS-BS-P-SPSS-339	P6BR	0.472192
CFS-BS-P-SPSS-342	P6BR	0.49072
CFS-BS-U-gemus1752	P6BR	0.620704
CFS-BS-U-gemus1954	P6BR	0.685869
CFS-BS-U-gemus1970	P6BR	0.629273
CFS-BS-U-gemus0597	P6BR	0.8694
CFS-BS-U-gemus0740	P6BR	0.858944
CFS-BS-U-gemus1125	P6BR	0.969687
CFS-BS-U-gemus0365	P6BR	0.977282
CFS-BS-U-gemus0384	P6BR	0.99588
CFS-BS-U-gemus0543	P6BR	0.996061
CFS-BS-U-gemus2460	P6BR	0.891344
CFS-BS-U-gemus2709	P6BR	0.982703
CFS-BS-U-gemus2913	P6BR	0.865722
CFS-BS-U-gemus0859	P6BR	0.880163
CFS-BS-U-gemus1052	P6BR	0.905526
CFS-BS-U-gemus1088	P6BR	0.768712
CFS-BS-U-gemus1195	P6BR	0.983249
CFS-BS-U-gemus838	P6BR	0.626203
CFS-BS-U-gemus840	P6BR	0.641254
CFS-BS-U-gemus843	P6BR	0.723572
CFS-BS-U-gemus0666	P6BR	0.9176
CFS-BS-U-gemus0324	P6BR	0.95949
CFS-BS-U-gemus0512	P6BR	0.994815
CFS-BS-U-gemus1181	P6BR	0.839952
CFS-BS-U-gemus1184	P6BR	0.80005
CFS-BS-U-gemus1187	P6BR	0.853084
CFS-BS-U-gemus0877	P6BR	0.8164
CFS-BS-U-metus0217	P6BR	0.946499
CFS-BS-U-metus0223	P6BR	0.985019
CFS-BS-U-metus0249	P6BR	0.983156
CFS-BS-U-metus0258	P6BR	0.986027
CFS-BS-U-metus0196	P6BR	0.952918
CFS-BS-U-metus0222	P6BR	0.976672
CFS-BS-U-metus0224	P6BR	0.963438
CFS-BS-U-metus0252	P6BR	0.969239
CFS-BS-U-metus0221	P6BR	0.938003
CFS-BS-U-metus0225	P6BR	0.898683
CFS-BS-U-metus0255	P6BR	0.947737
CFS-BS-U-metus191	P6BR	0.989304
CFS-BS-U-metus195	P6BR	0.982932
CFS-BS-U-metus209	P6BR	0.98349
CFS-BS-U-metus219	P6BR	0.981453
CFS-BS-U-metus220	P6BR	0.985557
3SER	SG4	0.643517
BR1	SG4	0.400724
BR2	SG4	0.394359
P6BR	SG4	0.309822
SG4	SG4	0
SG5	SG4	0.299091
CFS-BS-P-IP17039	SG4	0.690472
CFS-BS-P-IP17090	SG4	0.766833
CFS-BS-P-IP17102	SG4	0.703983
CFS-BS-P-IP17119	SG4	0.69174
CFS-BS-P-IP17152	SG4	0.68635
CFS-BS-P-IP17163	SG4	0.744223
CFS-BS-P-wcmcIP17036	SG4	0.719647
CFS-BS-P-wcmcIP17038	SG4	0.871523
CFS-BS-P-wcmcIP17120	SG4	0.605606
CFS-BS-P-wcmcIP17148	SG4	0.657991
CFS-BS-P-wcmcIP17237	SG4	0.726419
CFS-BS-P-wcmcIP17295	SG4	0.69986
CFS-BS-P-wcmcIP17077	SG4	0.783721
CFS-BS-P-wcmcIP17091	SG4	0.806176
CFS-BS-P-wcmcIP17093	SG4	0.780905
CFS-BS-P-wcmcIP17101	SG4	0.795175
CFS-BS-P-wcmcIP17115	SG4	0.695174
CFS-BS-P-wcmcIP17168	SG4	0.747217
CFS-BS-P-wcmcIP17007	SG4	0.699066
CFS-BS-P-wcmcIP17019	SG4	0.578382
CFS-BS-P-wcmcIP17104	SG4	0.687611
CFS-BS-P-wcmcIP17129	SG4	0.679804
CFS-BS-P-wcmcIP17151	SG4	0.801127
CFS-BS-P-wcmcIP17192	SG4	0.74205
CFS-BS-P-SMART089-2-WK14	SG4	0.829191
CFS-BS-P-SMART265WK0	SG4	0.856898
CFS-BS-P-SMART295-2-WK14	SG4	0.800291
CFS-BS-P-SMART295WK0	SG4	0.848217
CFS-BS-P-SMART312WK0	SG4	0.877574
CFS-BS-P-SMART323-2-WK14	SG4	0.711427
CFS-BS-P-241WK0	SG4	0.478018
CFS-BS-P-263WK0	SG4	0.506633
CFS-BS-P-266WK0	SG4	0.493341
CFS-BS-P-306WK0	SG4	0.53385
CFS-BS-P-321WK0	SG4	0.472116
CFS-BS-P-323WK0	SG4	0.478139
CFS-BS-P-336WK0	SG4	0.506366
CFS-BS-P-206WK0	SG4	0.770924
CFS-BS-P-231-2	SG4	0.766011
CFS-BS-P-234WK0	SG4	0.755797
CFS-BS-P-268WK0	SG4	0.774756
CFS-BS-P-328WK0	SG4	0.777911
CFS-BS-P-282WK0	SG4	0.615341
CFS-BS-P-313WK0	SG4	0.470756
CFS-BS-P-318WK0	SG4	0.565581
CFS-BS-P-319WK0	SG4	0.531121
CFS-BS-P-CSC032	SG4	0.527185
CFS-BS-P-CSC033	SG4	0.461223
CFS-BS-P-034	SG4	0.555563
CFS-BS-P-csc-024w0	SG4	0.56892
CFS-BS-P-SMART155w0	SG4	0.528184
CFS-BS-P-SMART341w0	SG4	0.58697
CFS-BS-P-SMART089WK0	SG4	0.795145
CFS-BS-P-SMART208WK0	SG4	0.728604
CFS-BS-P-SMART227WK0	SG4	0.791839
CFS-BS-P-SMART240WK0	SG4	0.795566
CFS-BS-P-SMART242WK0	SG4	0.807018
CFS-BS-P-SMART261WK0	SG4	0.789841
CFS-BS-P-SMART274WK0	SG4	0.830083
CFS-BS-P-SMART230WK0	SG4	0.620193
CFS-BS-P-SMART246WK0	SG4	0.620383
CFS-BS-P-SMART257WK0	SG4	0.509877
CFS-BS-P-SMART262WK0	SG4	0.594243
CFS-BS-P-SMART348WK0	SG4	0.620749
CFS-BS-P-SMART350WK0	SG4	0.508356
CFS-BS-P-SMART351WK0	SG4	0.522337
CFS-BS-P-SMART369WK0	SG4	0.580646
CFS-BS-P-SMART370WK0	SG4	0.592338
CFS-BS-P-SMART376WK0	SG4	0.570775
CFS-BS-P-SMART208-2-WK14	SG4	0.503116
CFS-BS-P-SMART227-2-WK8	SG4	0.570016
CFS-BS-P-SMART242-2-6MO	SG4	0.665942
CFS-BS-P-SMART246-2-WK8	SG4	0.318175
CFS-BS-P-SMART261-2-WK16	SG4	0.333109
CFS-BS-P-SMART271WK0	SG4	0.667271
CFS-BS-P-SMART274-2-WK8	SG4	0.687863
CFS-BS-P-SMART384WK0	SG4	0.683211
GHLTB105_2_CFS	SG4	0.80779
GHLTB109_2_CFS	SG4	0.541981
GHLTB119_2_CFS	SG4	0.61059
GHLTB58_2_CFS	SG4	0.646488
GHLTB75_2_CFS	SG4	0.693372
GHLTB84_2_CFS	SG4	0.577578
GHLTB22_2_CFS	SG4	0.429374
GHLTB34_2_CFS	SG4	0.421529
GHLTB36_2_CFS	SG4	0.534306
GHLTB46_2_CFS	SG4	0.372227
GHLTB53_2_CFS	SG4	0.48834
GHLTB7_2_CFS	SG4	0.485068
GHLTB109_CFS	SG4	0.776148
GHLTB114_CFS	SG4	0.368748
GHLTB119_CFS	SG4	0.776315
GHLTB124_CFS	SG4	0.893351
GHLTB126_CFS	SG4	0.902482
GHLTB13_CFS	SG4	0.956278
GHLTB170_CFS	SG4	0.871937
GHLTB201_CFS	SG4	0.905758
GHLTB206_CFS	SG4	0.861254
GHLTB61_CFS	SG4	0.540167
GHLTB62_CFS	SG4	0.558064
GHLTB69_CFS	SG4	0.924848
GHLTB84_CFS	SG4	0.757648
GHLTB88_CFS	SG4	0.475531
GHLTB132_CFS	SG4	0.454251
GHLTB161_CFS	SG4	0.557581
GHLTB172_CFS	SG4	0.404921
GHLTB186_CFS	SG4	0.433011
GHLTB204_CFS	SG4	0.403211
GHLTB229_CFS	SG4	0.455461
GHLTB36_CFS	SG4	0.498987
GHLTB46_CFS	SG4	0.439079
GHLTB53_CFS	SG4	0.420155
GHLTB58_CFS	SG4	0.52072
GHLTB117_CFS	SG4	0.913358
GHLTB128_CFS	SG4	0.696394
GHLTB138_CFS	SG4	0.714236
GHLTB188_CFS	SG4	0.650287
GHLTB19_CFS	SG4	0.690352
GHLTB192_CFS	SG4	0.658674
GHLTB208_CFS	SG4	0.666179
GHLTB217_CFS	SG4	0.61051
GHLTB22_CFS	SG4	0.659999
GHLTB34_CFS	SG4	0.613497
GHLTB105_CFS	SG4	0.835953
GHLTB16_CFS	SG4	0.796481
GHLTB17_CFS	SG4	0.751223
GHLTB27_CFS	SG4	0.832211
GHLTB7_CFS	SG4	0.855307
GHLTB71_CFS	SG4	0.781486
GHLTB75_CFS	SG4	0.767204
GHLTB76_CFS	SG4	0.918038
GHLTB9_CFS	SG4	0.84939
GHLTB99_CFS	SG4	0.849745
CFS-BS-P-SPSS-334	SG4	0.641698
CFS-BS-P-SPSS-336	SG4	0.654404
CFS-BS-P-SPSS-337	SG4	0.655986
CFS-BS-P-SPSS-340	SG4	0.607394
CFS-BS-P-SPSS-349	SG4	0.673423
CFS-BS-P-SPSS-350	SG4	0.508323
CFS-BS-P-SPSS-360	SG4	0.707007
CFS-BS-P-SPSS-361	SG4	0.643051
CFS-BS-P-SPSS-377	SG4	0.639825
CFS-BS-P-SPSS-308	SG4	0.573944
CFS-BS-P-SPSS-312	SG4	0.594777
CFS-BS-P-SPSS-313	SG4	0.505026
CFS-BS-P-SPSS-322	SG4	0.583577
CFS-BS-P-SPSS-339	SG4	0.553607
CFS-BS-P-SPSS-342	SG4	0.469498
CFS-BS-U-gemus1752	SG4	0.665229
CFS-BS-U-gemus1954	SG4	0.695336
CFS-BS-U-gemus1970	SG4	0.698038
CFS-BS-U-gemus0597	SG4	0.84923
CFS-BS-U-gemus0740	SG4	0.83985
CFS-BS-U-gemus1125	SG4	0.963543
CFS-BS-U-gemus0365	SG4	0.963624
CFS-BS-U-gemus0384	SG4	0.993609
CFS-BS-U-gemus0543	SG4	0.993869
CFS-BS-U-gemus2460	SG4	0.872599
CFS-BS-U-gemus2709	SG4	0.980706
CFS-BS-U-gemus2913	SG4	0.834525
CFS-BS-U-gemus0859	SG4	0.827718
CFS-BS-U-gemus1052	SG4	0.857509
CFS-BS-U-gemus1088	SG4	0.685083
CFS-BS-U-gemus1195	SG4	0.977759
CFS-BS-U-gemus838	SG4	0.731884
CFS-BS-U-gemus840	SG4	0.666182
CFS-BS-U-gemus843	SG4	0.666865
CFS-BS-U-gemus0666	SG4	0.895193
CFS-BS-U-gemus0324	SG4	0.940953
CFS-BS-U-gemus0512	SG4	0.991903
CFS-BS-U-gemus1181	SG4	0.82083
CFS-BS-U-gemus1184	SG4	0.808455
CFS-BS-U-gemus1187	SG4	0.84017
CFS-BS-U-gemus0877	SG4	0.754322
CFS-BS-U-metus0217	SG4	0.917145
CFS-BS-U-metus0223	SG4	0.97645
CFS-BS-U-metus0249	SG4	0.973175
CFS-BS-U-metus0258	SG4	0.978033
CFS-BS-U-metus0196	SG4	0.926977
CFS-BS-U-metus0222	SG4	0.963042
CFS-BS-U-metus0224	SG4	0.943336
CFS-BS-U-metus0252	SG4	0.951835
CFS-BS-U-metus0221	SG4	0.905822
CFS-BS-U-metus0225	SG4	0.849231
CFS-BS-U-metus0255	SG4	0.919237
CFS-BS-U-metus191	SG4	0.983173
CFS-BS-U-metus195	SG4	0.973537
CFS-BS-U-metus209	SG4	0.973954
CFS-BS-U-metus219	SG4	0.971119
CFS-BS-U-metus220	SG4	0.977235
3SER	SG5	0.728148
BR1	SG5	0.28386
BR2	SG5	0.506524
P6BR	SG5	0.424141
SG4	SG5	0.299091
SG5	SG5	0
CFS-BS-P-IP17039	SG5	0.603309
CFS-BS-P-IP17090	SG5	0.680303
CFS-BS-P-IP17102	SG5	0.61616
CFS-BS-P-IP17119	SG5	0.604491
CFS-BS-P-IP17152	SG5	0.6021
CFS-BS-P-IP17163	SG5	0.669253
CFS-BS-P-wcmcIP17036	SG5	0.64386
CFS-BS-P-wcmcIP17038	SG5	0.830605
CFS-BS-P-wcmcIP17120	SG5	0.515143
CFS-BS-P-wcmcIP17148	SG5	0.566065
CFS-BS-P-wcmcIP17237	SG5	0.648226
CFS-BS-P-wcmcIP17295	SG5	0.613059
CFS-BS-P-wcmcIP17077	SG5	0.71511
CFS-BS-P-wcmcIP17091	SG5	0.741963
CFS-BS-P-wcmcIP17093	SG5	0.717553
CFS-BS-P-wcmcIP17101	SG5	0.735738
CFS-BS-P-wcmcIP17115	SG5	0.608961
CFS-BS-P-wcmcIP17168	SG5	0.668147
CFS-BS-P-wcmcIP17007	SG5	0.701674
CFS-BS-P-wcmcIP17019	SG5	0.586547
CFS-BS-P-wcmcIP17104	SG5	0.687213
CFS-BS-P-wcmcIP17129	SG5	0.675863
CFS-BS-P-wcmcIP17151	SG5	0.771147
CFS-BS-P-wcmcIP17192	SG5	0.718938
CFS-BS-P-SMART089-2-WK14	SG5	0.79007
CFS-BS-P-SMART265WK0	SG5	0.823113
CFS-BS-P-SMART295-2-WK14	SG5	0.74946
CFS-BS-P-SMART295WK0	SG5	0.812414
CFS-BS-P-SMART312WK0	SG5	0.842128
CFS-BS-P-SMART323-2-WK14	SG5	0.655783
CFS-BS-P-241WK0	SG5	0.469875
CFS-BS-P-263WK0	SG5	0.432012
CFS-BS-P-266WK0	SG5	0.440806
CFS-BS-P-306WK0	SG5	0.464172
CFS-BS-P-321WK0	SG5	0.430076
CFS-BS-P-323WK0	SG5	0.412779
CFS-BS-P-336WK0	SG5	0.439488
CFS-BS-P-206WK0	SG5	0.706776
CFS-BS-P-231-2	SG5	0.699591
CFS-BS-P-234WK0	SG5	0.686859
CFS-BS-P-268WK0	SG5	0.710661
CFS-BS-P-328WK0	SG5	0.713008
CFS-BS-P-282WK0	SG5	0.514084
CFS-BS-P-313WK0	SG5	0.409625
CFS-BS-P-318WK0	SG5	0.486017
CFS-BS-P-319WK0	SG5	0.451513
CFS-BS-P-CSC032	SG5	0.445751
CFS-BS-P-CSC033	SG5	0.402464
CFS-BS-P-034	SG5	0.527651
CFS-BS-P-csc-024w0	SG5	0.518553
CFS-BS-P-SMART155w0	SG5	0.502064
CFS-BS-P-SMART341w0	SG5	0.562694
CFS-BS-P-SMART089WK0	SG5	0.752165
CFS-BS-P-SMART208WK0	SG5	0.670219
CFS-BS-P-SMART227WK0	SG5	0.747428
CFS-BS-P-SMART240WK0	SG5	0.749648
CFS-BS-P-SMART242WK0	SG5	0.762164
CFS-BS-P-SMART261WK0	SG5	0.738202
CFS-BS-P-SMART274WK0	SG5	0.78885
CFS-BS-P-SMART230WK0	SG5	0.692931
CFS-BS-P-SMART246WK0	SG5	0.692251
CFS-BS-P-SMART257WK0	SG5	0.583558
CFS-BS-P-SMART262WK0	SG5	0.665903
CFS-BS-P-SMART348WK0	SG5	0.700097
CFS-BS-P-SMART350WK0	SG5	0.581789
CFS-BS-P-SMART351WK0	SG5	0.593105
CFS-BS-P-SMART369WK0	SG5	0.650147
CFS-BS-P-SMART370WK0	SG5	0.654511
CFS-BS-P-SMART376WK0	SG5	0.632887
CFS-BS-P-SMART208-2-WK14	SG5	0.42701
CFS-BS-P-SMART227-2-WK8	SG5	0.501897
CFS-BS-P-SMART242-2-6MO	SG5	0.597441
CFS-BS-P-SMART246-2-WK8	SG5	0.344883
CFS-BS-P-SMART261-2-WK16	SG5	0.350902
CFS-BS-P-SMART271WK0	SG5	0.612481
CFS-BS-P-SMART274-2-WK8	SG5	0.611985
CFS-BS-P-SMART384WK0	SG5	0.605222
GHLTB105_2_CFS	SG5	0.75176
GHLTB109_2_CFS	SG5	0.474582
GHLTB119_2_CFS	SG5	0.532795
GHLTB58_2_CFS	SG5	0.5792
GHLTB75_2_CFS	SG5	0.619243
GHLTB84_2_CFS	SG5	0.492563
GHLTB22_2_CFS	SG5	0.434178
GHLTB34_2_CFS	SG5	0.444288
GHLTB36_2_CFS	SG5	0.549594
GHLTB46_2_CFS	SG5	0.405165
GHLTB53_2_CFS	SG5	0.481256
GHLTB7_2_CFS	SG5	0.462981
GHLTB109_CFS	SG5	0.73202
GHLTB114_CFS	SG5	0.360287
GHLTB119_CFS	SG5	0.72299
GHLTB124_CFS	SG5	0.85429
GHLTB126_CFS	SG5	0.871034
GHLTB13_CFS	SG5	0.942017
GHLTB170_CFS	SG5	0.831135
GHLTB201_CFS	SG5	0.872714
GHLTB206_CFS	SG5	0.821753
GHLTB61_CFS	SG5	0.538725
GHLTB62_CFS	SG5	0.58323
GHLTB69_CFS	SG5	0.897839
GHLTB84_CFS	SG5	0.733968
GHLTB88_CFS	SG5	0.373968
GHLTB132_CFS	SG5	0.425596
GHLTB161_CFS	SG5	0.51384
GHLTB172_CFS	SG5	0.461085
GHLTB186_CFS	SG5	0.39603
GHLTB204_CFS	SG5	0.419676
GHLTB229_CFS	SG5	0.483377
GHLTB36_CFS	SG5	0.43302
GHLTB46_CFS	SG5	0.445823
GHLTB53_CFS	SG5	0.450923
GHLTB58_CFS	SG5	0.531831
GHLTB117_CFS	SG5	0.934026
GHLTB128_CFS	SG5	0.691232
GHLTB138_CFS	SG5	0.70315
GHLTB188_CFS	SG5	0.654219
GHLTB19_CFS	SG5	0.685008
GHLTB192_CFS	SG5	0.661038
GHLTB208_CFS	SG5	0.65897
GHLTB217_CFS	SG5	0.627934
GHLTB22_CFS	SG5	0.658308
GHLTB34_CFS	SG5	0.622275
GHLTB105_CFS	SG5	0.814686
GHLTB16_CFS	SG5	0.761848
GHLTB17_CFS	SG5	0.730324
GHLTB27_CFS	SG5	0.796473
GHLTB7_CFS	SG5	0.817379
GHLTB71_CFS	SG5	0.756533
GHLTB75_CFS	SG5	0.732438
GHLTB76_CFS	SG5	0.896402
GHLTB9_CFS	SG5	0.813056
GHLTB99_CFS	SG5	0.826529
CFS-BS-P-SPSS-334	SG5	0.57622
CFS-BS-P-SPSS-336	SG5	0.596533
CFS-BS-P-SPSS-337	SG5	0.606808
CFS-BS-P-SPSS-340	SG5	0.570695
CFS-BS-P-SPSS-349	SG5	0.61996
CFS-BS-P-SPSS-350	SG5	0.523724
CFS-BS-P-SPSS-360	SG5	0.658452
CFS-BS-P-SPSS-361	SG5	0.598153
CFS-BS-P-SPSS-377	SG5	0.706959
CFS-BS-P-SPSS-308	SG5	0.637214
CFS-BS-P-SPSS-312	SG5	0.654185
CFS-BS-P-SPSS-313	SG5	0.424389
CFS-BS-P-SPSS-322	SG5	0.650015
CFS-BS-P-SPSS-339	SG5	0.593558
CFS-BS-P-SPSS-342	SG5	0.528952
CFS-BS-U-gemus1752	SG5	0.648919
CFS-BS-U-gemus1954	SG5	0.668246
CFS-BS-U-gemus1970	SG5	0.684467
CFS-BS-U-gemus0597	SG5	0.834895
CFS-BS-U-gemus0740	SG5	0.8271
CFS-BS-U-gemus1125	SG5	0.965261
CFS-BS-U-gemus0365	SG5	0.95375
CFS-BS-U-gemus0384	SG5	0.990977
CFS-BS-U-gemus0543	SG5	0.991509
CFS-BS-U-gemus2460	SG5	0.854201
CFS-BS-U-gemus2709	SG5	0.977256
CFS-BS-U-gemus2913	SG5	0.814946
CFS-BS-U-gemus0859	SG5	0.75364
CFS-BS-U-gemus1052	SG5	0.801689
CFS-BS-U-gemus1088	SG5	0.599786
CFS-BS-U-gemus1195	SG5	0.973085
CFS-BS-U-gemus838	SG5	0.736064
CFS-BS-U-gemus840	SG5	0.682017
CFS-BS-U-gemus843	SG5	0.592961
CFS-BS-U-gemus0666	SG5	0.881086
CFS-BS-U-gemus0324	SG5	0.923465
CFS-BS-U-gemus0512	SG5	0.988338
CFS-BS-U-gemus1181	SG5	0.808012
CFS-BS-U-gemus1184	SG5	0.856359
CFS-BS-U-gemus1187	SG5	0.841911
CFS-BS-U-gemus0877	SG5	0.681526
CFS-BS-U-metus0217	SG5	0.884422
CFS-BS-U-metus0223	SG5	0.966261
CFS-BS-U-metus0249	SG5	0.961369
CFS-BS-U-metus0258	SG5	0.968487
CFS-BS-U-metus0196	SG5	0.896005
CFS-BS-U-metus0222	SG5	0.946574
CFS-BS-U-metus0224	SG5	0.919417
CFS-BS-U-metus0252	SG5	0.930957
CFS-BS-U-metus0221	SG5	0.875296
CFS-BS-U-metus0225	SG5	0.805377
CFS-BS-U-metus0255	SG5	0.891119
CFS-BS-U-metus191	SG5	0.977574
CFS-BS-U-metus195	SG5	0.965267
CFS-BS-U-metus209	SG5	0.965842
CFS-BS-U-metus219	SG5	0.961698
CFS-BS-U-metus220	SG5	0.969919
3SER	CFS-BS-P-IP17039	0.902063
BR1	CFS-BS-P-IP17039	0.510815
BR2	CFS-BS-P-IP17039	0.812702
P6BR	CFS-BS-P-IP17039	0.753433
SG4	CFS-BS-P-IP17039	0.690472
SG5	CFS-BS-P-IP17039	0.603309
CFS-BS-P-IP17039	CFS-BS-P-IP17039	0
CFS-BS-P-IP17090	CFS-BS-P-IP17039	0.414077
CFS-BS-P-IP17102	CFS-BS-P-IP17039	0.0995937
CFS-BS-P-IP17119	CFS-BS-P-IP17039	0.0803765
CFS-BS-P-IP17152	CFS-BS-P-IP17039	0.110218
CFS-BS-P-IP17163	CFS-BS-P-IP17039	0.163929
CFS-BS-P-wcmcIP17036	CFS-BS-P-IP17039	0.148954
CFS-BS-P-wcmcIP17038	CFS-BS-P-IP17039	0.521544
CFS-BS-P-wcmcIP17120	CFS-BS-P-IP17039	0.280649
CFS-BS-P-wcmcIP17148	CFS-BS-P-IP17039	0.320447
CFS-BS-P-wcmcIP17237	CFS-BS-P-IP17039	0.161457
CFS-BS-P-wcmcIP17295	CFS-BS-P-IP17039	0.155988
CFS-BS-P-wcmcIP17077	CFS-BS-P-IP17039	0.271338
CFS-BS-P-wcmcIP17091	CFS-BS-P-IP17039	0.378044
CFS-BS-P-wcmcIP17093	CFS-BS-P-IP17039	0.267392
CFS-BS-P-wcmcIP17101	CFS-BS-P-IP17039	0.287637
CFS-BS-P-wcmcIP17115	CFS-BS-P-IP17039	0.279824
CFS-BS-P-wcmcIP17168	CFS-BS-P-IP17039	0.219139
CFS-BS-P-wcmcIP17007	CFS-BS-P-IP17039	0.84645
CFS-BS-P-wcmcIP17019	CFS-BS-P-IP17039	0.664671
CFS-BS-P-wcmcIP17104	CFS-BS-P-IP17039	0.831892
CFS-BS-P-wcmcIP17129	CFS-BS-P-IP17039	0.729083
CFS-BS-P-wcmcIP17151	CFS-BS-P-IP17039	0.904143
CFS-BS-P-wcmcIP17192	CFS-BS-P-IP17039	0.871229
CFS-BS-P-SMART089-2-WK14	CFS-BS-P-IP17039	0.455999
CFS-BS-P-SMART265WK0	CFS-BS-P-IP17039	0.641598
CFS-BS-P-SMART295-2-WK14	CFS-BS-P-IP17039	0.393255
CFS-BS-P-SMART295WK0	CFS-BS-P-IP17039	0.498848
CFS-BS-P-SMART312WK0	CFS-BS-P-IP17039	0.66368
CFS-BS-P-SMART323-2-WK14	CFS-BS-P-IP17039	0.219505
CFS-BS-P-241WK0	CFS-BS-P-IP17039	0.587431
CFS-BS-P-263WK0	CFS-BS-P-IP17039	0.502719
CFS-BS-P-266WK0	CFS-BS-P-IP17039	0.479309
CFS-BS-P-306WK0	CFS-BS-P-IP17039	0.443968
CFS-BS-P-321WK0	CFS-BS-P-IP17039	0.518351
CFS-BS-P-323WK0	CFS-BS-P-IP17039	0.500552
CFS-BS-P-336WK0	CFS-BS-P-IP17039	0.466524
CFS-BS-P-206WK0	CFS-BS-P-IP17039	0.221695
CFS-BS-P-231-2	CFS-BS-P-IP17039	0.209448
CFS-BS-P-234WK0	CFS-BS-P-IP17039	0.187526
CFS-BS-P-268WK0	CFS-BS-P-IP17039	0.231635
CFS-BS-P-328WK0	CFS-BS-P-IP17039	0.240626
CFS-BS-P-282WK0	CFS-BS-P-IP17039	0.32302
CFS-BS-P-313WK0	CFS-BS-P-IP17039	0.609535
CFS-BS-P-318WK0	CFS-BS-P-IP17039	0.365321
CFS-BS-P-319WK0	CFS-BS-P-IP17039	0.400516
CFS-BS-P-CSC032	CFS-BS-P-IP17039	0.416053
CFS-BS-P-CSC033	CFS-BS-P-IP17039	0.602257
CFS-BS-P-034	CFS-BS-P-IP17039	0.438491
CFS-BS-P-csc-024w0	CFS-BS-P-IP17039	0.434583
CFS-BS-P-SMART155w0	CFS-BS-P-IP17039	0.417632
CFS-BS-P-SMART341w0	CFS-BS-P-IP17039	0.395274
CFS-BS-P-SMART089WK0	CFS-BS-P-IP17039	0.384595
CFS-BS-P-SMART208WK0	CFS-BS-P-IP17039	0.248781
CFS-BS-P-SMART227WK0	CFS-BS-P-IP17039	0.365657
CFS-BS-P-SMART240WK0	CFS-BS-P-IP17039	0.362416
CFS-BS-P-SMART242WK0	CFS-BS-P-IP17039	0.399649
CFS-BS-P-SMART261WK0	CFS-BS-P-IP17039	0.34891
CFS-BS-P-SMART274WK0	CFS-BS-P-IP17039	0.463322
CFS-BS-P-SMART230WK0	CFS-BS-P-IP17039	0.85313
CFS-BS-P-SMART246WK0	CFS-BS-P-IP17039	0.827979
CFS-BS-P-SMART257WK0	CFS-BS-P-IP17039	0.743903
CFS-BS-P-SMART262WK0	CFS-BS-P-IP17039	0.810637
CFS-BS-P-SMART348WK0	CFS-BS-P-IP17039	0.86232
CFS-BS-P-SMART350WK0	CFS-BS-P-IP17039	0.796868
CFS-BS-P-SMART351WK0	CFS-BS-P-IP17039	0.764437
CFS-BS-P-SMART369WK0	CFS-BS-P-IP17039	0.794227
CFS-BS-P-SMART370WK0	CFS-BS-P-IP17039	0.786486
CFS-BS-P-SMART376WK0	CFS-BS-P-IP17039	0.783776
CFS-BS-P-SMART208-2-WK14	CFS-BS-P-IP17039	0.44903
CFS-BS-P-SMART227-2-WK8	CFS-BS-P-IP17039	0.401341
CFS-BS-P-SMART242-2-6MO	CFS-BS-P-IP17039	0.422851
CFS-BS-P-SMART246-2-WK8	CFS-BS-P-IP17039	0.654921
CFS-BS-P-SMART261-2-WK16	CFS-BS-P-IP17039	0.646634
CFS-BS-P-SMART271WK0	CFS-BS-P-IP17039	0.252395
CFS-BS-P-SMART274-2-WK8	CFS-BS-P-IP17039	0.483108
CFS-BS-P-SMART384WK0	CFS-BS-P-IP17039	0.293307
GHLTB105_2_CFS	CFS-BS-P-IP17039	0.654463
GHLTB109_2_CFS	CFS-BS-P-IP17039	0.455629
GHLTB119_2_CFS	CFS-BS-P-IP17039	0.471543
GHLTB58_2_CFS	CFS-BS-P-IP17039	0.466499
GHLTB75_2_CFS	CFS-BS-P-IP17039	0.490833
GHLTB84_2_CFS	CFS-BS-P-IP17039	0.496786
GHLTB22_2_CFS	CFS-BS-P-IP17039	0.601862
GHLTB34_2_CFS	CFS-BS-P-IP17039	0.636112
GHLTB36_2_CFS	CFS-BS-P-IP17039	0.681542
GHLTB46_2_CFS	CFS-BS-P-IP17039	0.610557
GHLTB53_2_CFS	CFS-BS-P-IP17039	0.639161
GHLTB7_2_CFS	CFS-BS-P-IP17039	0.604135
GHLTB109_CFS	CFS-BS-P-IP17039	0.746877
GHLTB114_CFS	CFS-BS-P-IP17039	0.589113
GHLTB119_CFS	CFS-BS-P-IP17039	0.723277
GHLTB124_CFS	CFS-BS-P-IP17039	0.683534
GHLTB126_CFS	CFS-BS-P-IP17039	0.715905
GHLTB13_CFS	CFS-BS-P-IP17039	0.88012
GHLTB170_CFS	CFS-BS-P-IP17039	0.648249
GHLTB201_CFS	CFS-BS-P-IP17039	0.709673
GHLTB206_CFS	CFS-BS-P-IP17039	0.619395
GHLTB61_CFS	CFS-BS-P-IP17039	0.69173
GHLTB62_CFS	CFS-BS-P-IP17039	0.770584
GHLTB69_CFS	CFS-BS-P-IP17039	0.757894
GHLTB84_CFS	CFS-BS-P-IP17039	0.769203
GHLTB88_CFS	CFS-BS-P-IP17039	0.466306
GHLTB132_CFS	CFS-BS-P-IP17039	0.589276
GHLTB161_CFS	CFS-BS-P-IP17039	0.641544
GHLTB172_CFS	CFS-BS-P-IP17039	0.664415
GHLTB186_CFS	CFS-BS-P-IP17039	0.535842
GHLTB204_CFS	CFS-BS-P-IP17039	0.623898
GHLTB229_CFS	CFS-BS-P-IP17039	0.704376
GHLTB36_CFS	CFS-BS-P-IP17039	0.587249
GHLTB46_CFS	CFS-BS-P-IP17039	0.614213
GHLTB53_CFS	CFS-BS-P-IP17039	0.622647
GHLTB58_CFS	CFS-BS-P-IP17039	0.669458
GHLTB117_CFS	CFS-BS-P-IP17039	0.977737
GHLTB128_CFS	CFS-BS-P-IP17039	0.829379
GHLTB138_CFS	CFS-BS-P-IP17039	0.830049
GHLTB188_CFS	CFS-BS-P-IP17039	0.835388
GHLTB19_CFS	CFS-BS-P-IP17039	0.829624
GHLTB192_CFS	CFS-BS-P-IP17039	0.829589
GHLTB208_CFS	CFS-BS-P-IP17039	0.807812
GHLTB217_CFS	CFS-BS-P-IP17039	0.835507
GHLTB22_CFS	CFS-BS-P-IP17039	0.796939
GHLTB34_CFS	CFS-BS-P-IP17039	0.799475
GHLTB105_CFS	CFS-BS-P-IP17039	0.821182
GHLTB16_CFS	CFS-BS-P-IP17039	0.792723
GHLTB17_CFS	CFS-BS-P-IP17039	0.758444
GHLTB27_CFS	CFS-BS-P-IP17039	0.80629
GHLTB7_CFS	CFS-BS-P-IP17039	0.830074
GHLTB71_CFS	CFS-BS-P-IP17039	0.779492
GHLTB75_CFS	CFS-BS-P-IP17039	0.762216
GHLTB76_CFS	CFS-BS-P-IP17039	0.880583
GHLTB9_CFS	CFS-BS-P-IP17039	0.829663
GHLTB99_CFS	CFS-BS-P-IP17039	0.824981
CFS-BS-P-SPSS-334	CFS-BS-P-IP17039	0.242204
CFS-BS-P-SPSS-336	CFS-BS-P-IP17039	0.231151
CFS-BS-P-SPSS-337	CFS-BS-P-IP17039	0.243919
CFS-BS-P-SPSS-340	CFS-BS-P-IP17039	0.285604
CFS-BS-P-SPSS-349	CFS-BS-P-IP17039	0.236413
CFS-BS-P-SPSS-350	CFS-BS-P-IP17039	0.681496
CFS-BS-P-SPSS-360	CFS-BS-P-IP17039	0.22402
CFS-BS-P-SPSS-361	CFS-BS-P-IP17039	0.247647
CFS-BS-P-SPSS-377	CFS-BS-P-IP17039	0.863843
CFS-BS-P-SPSS-308	CFS-BS-P-IP17039	0.821235
CFS-BS-P-SPSS-312	CFS-BS-P-IP17039	0.832976
CFS-BS-P-SPSS-313	CFS-BS-P-IP17039	0.415471
CFS-BS-P-SPSS-322	CFS-BS-P-IP17039	0.834899
CFS-BS-P-SPSS-339	CFS-BS-P-IP17039	0.79945
CFS-BS-P-SPSS-342	CFS-BS-P-IP17039	0.789055
CFS-BS-U-gemus1752	CFS-BS-P-IP17039	0.770013
CFS-BS-U-gemus1954	CFS-BS-P-IP17039	0.731391
CFS-BS-U-gemus1970	CFS-BS-P-IP17039	0.805593
CFS-BS-U-gemus0597	CFS-BS-P-IP17039	0.870138
CFS-BS-U-gemus0740	CFS-BS-P-IP17039	0.867141
CFS-BS-U-gemus1125	CFS-BS-P-IP17039	0.963854
CFS-BS-U-gemus0365	CFS-BS-P-IP17039	0.926739
CFS-BS-U-gemus0384	CFS-BS-P-IP17039	0.978458
CFS-BS-U-gemus0543	CFS-BS-P-IP17039	0.979275
CFS-BS-U-gemus2460	CFS-BS-P-IP17039	0.868006
CFS-BS-U-gemus2709	CFS-BS-P-IP17039	0.969464
CFS-BS-U-gemus2913	CFS-BS-P-IP17039	0.836795
CFS-BS-U-gemus0859	CFS-BS-P-IP17039	0.670912
CFS-BS-U-gemus1052	CFS-BS-P-IP17039	0.620987
CFS-BS-U-gemus1088	CFS-BS-P-IP17039	0.646365
CFS-BS-U-gemus1195	CFS-BS-P-IP17039	0.963711
CFS-BS-U-gemus838	CFS-BS-P-IP17039	0.892676
CFS-BS-U-gemus840	CFS-BS-P-IP17039	0.870995
CFS-BS-U-gemus843	CFS-BS-P-IP17039	0.676125
CFS-BS-U-gemus0666	CFS-BS-P-IP17039	0.882253
CFS-BS-U-gemus0324	CFS-BS-P-IP17039	0.870643
CFS-BS-U-gemus0512	CFS-BS-P-IP17039	0.974028
CFS-BS-U-gemus1181	CFS-BS-P-IP17039	0.870087
CFS-BS-U-gemus1184	CFS-BS-P-IP17039	0.934594
CFS-BS-U-gemus1187	CFS-BS-P-IP17039	0.885235
CFS-BS-U-gemus0877	CFS-BS-P-IP17039	0.642802
CFS-BS-U-metus0217	CFS-BS-P-IP17039	0.727797
CFS-BS-U-metus0223	CFS-BS-P-IP17039	0.909371
CFS-BS-U-metus0249	CFS-BS-P-IP17039	0.896674
CFS-BS-U-metus0258	CFS-BS-P-IP17039	0.914539
CFS-BS-U-metus0196	CFS-BS-P-IP17039	0.749892
CFS-BS-U-metus0222	CFS-BS-P-IP17039	0.863521
CFS-BS-U-metus0224	CFS-BS-P-IP17039	0.795097
CFS-BS-U-metus0252	CFS-BS-P-IP17039	0.820154
CFS-BS-U-metus0221	CFS-BS-P-IP17039	0.745555
CFS-BS-U-metus0225	CFS-BS-P-IP17039	0.666336
CFS-BS-U-metus0255	CFS-BS-P-IP17039	0.772304
CFS-BS-U-metus191	CFS-BS-P-IP17039	0.942146
CFS-BS-U-metus195	CFS-BS-P-IP17039	0.911326
CFS-BS-U-metus209	CFS-BS-P-IP17039	0.91242
CFS-BS-U-metus219	CFS-BS-P-IP17039	0.903489
CFS-BS-U-metus220	CFS-BS-P-IP17039	0.922747
3SER	CFS-BS-P-IP17090	0.924673
BR1	CFS-BS-P-IP17090	0.60381
BR2	CFS-BS-P-IP17090	0.854446
P6BR	CFS-BS-P-IP17090	0.824593
SG4	CFS-BS-P-IP17090	0.766833
SG5	CFS-BS-P-IP17090	0.680303
CFS-BS-P-IP17039	CFS-BS-P-IP17090	0.414077
CFS-BS-P-IP17090	CFS-BS-P-IP17090	0
CFS-BS-P-IP17102	CFS-BS-P-IP17090	0.399699
CFS-BS-P-IP17119	CFS-BS-P-IP17090	0.423278
CFS-BS-P-IP17152	CFS-BS-P-IP17090	0.448774
CFS-BS-P-IP17163	CFS-BS-P-IP17090	0.407083
CFS-BS-P-wcmcIP17036	CFS-BS-P-IP17090	0.441771
CFS-BS-P-wcmcIP17038	CFS-BS-P-IP17090	0.579723
CFS-BS-P-wcmcIP17120	CFS-BS-P-IP17090	0.426368
CFS-BS-P-wcmcIP17148	CFS-BS-P-IP17090	0.323864
CFS-BS-P-wcmcIP17237	CFS-BS-P-IP17090	0.450033
CFS-BS-P-wcmcIP17295	CFS-BS-P-IP17090	0.322167
CFS-BS-P-wcmcIP17077	CFS-BS-P-IP17090	0.252396
CFS-BS-P-wcmcIP17091	CFS-BS-P-IP17090	0.332802
CFS-BS-P-wcmcIP17093	CFS-BS-P-IP17090	0.507611
CFS-BS-P-wcmcIP17101	CFS-BS-P-IP17090	0.407422
CFS-BS-P-wcmcIP17115	CFS-BS-P-IP17090	0.317999
CFS-BS-P-wcmcIP17168	CFS-BS-P-IP17090	0.432915
CFS-BS-P-wcmcIP17007	CFS-BS-P-IP17090	0.880412
CFS-BS-P-wcmcIP17019	CFS-BS-P-IP17090	0.737975
CFS-BS-P-wcmcIP17104	CFS-BS-P-IP17090	0.869222
CFS-BS-P-wcmcIP17129	CFS-BS-P-IP17090	0.780443
CFS-BS-P-wcmcIP17151	CFS-BS-P-IP17090	0.925311
CFS-BS-P-wcmcIP17192	CFS-BS-P-IP17090	0.900209
CFS-BS-P-SMART089-2-WK14	CFS-BS-P-IP17090	0.549774
CFS-BS-P-SMART265WK0	CFS-BS-P-IP17090	0.630587
CFS-BS-P-SMART295-2-WK14	CFS-BS-P-IP17090	0.488833
CFS-BS-P-SMART295WK0	CFS-BS-P-IP17090	0.619877
CFS-BS-P-SMART312WK0	CFS-BS-P-IP17090	0.657416
CFS-BS-P-SMART323-2-WK14	CFS-BS-P-IP17090	0.513895
CFS-BS-P-241WK0	CFS-BS-P-IP17090	0.675143
CFS-BS-P-263WK0	CFS-BS-P-IP17090	0.620038
CFS-BS-P-266WK0	CFS-BS-P-IP17090	0.583692
CFS-BS-P-306WK0	CFS-BS-P-IP17090	0.529064
CFS-BS-P-321WK0	CFS-BS-P-IP17090	0.595289
CFS-BS-P-323WK0	CFS-BS-P-IP17090	0.603882
CFS-BS-P-336WK0	CFS-BS-P-IP17090	0.571452
CFS-BS-P-206WK0	CFS-BS-P-IP17090	0.42419
CFS-BS-P-231-2	CFS-BS-P-IP17090	0.398041
CFS-BS-P-234WK0	CFS-BS-P-IP17090	0.403898
CFS-BS-P-268WK0	CFS-BS-P-IP17090	0.37996
CFS-BS-P-328WK0	CFS-BS-P-IP17090	0.391548
CFS-BS-P-282WK0	CFS-BS-P-IP17090	0.375097
CFS-BS-P-313WK0	CFS-BS-P-IP17090	0.695014
CFS-BS-P-318WK0	CFS-BS-P-IP17090	0.491581
CFS-BS-P-319WK0	CFS-BS-P-IP17090	0.557768
CFS-BS-P-CSC032	CFS-BS-P-IP17090	0.54659
CFS-BS-P-CSC033	CFS-BS-P-IP17090	0.692328
CFS-BS-P-034	CFS-BS-P-IP17090	0.599991
CFS-BS-P-csc-024w0	CFS-BS-P-IP17090	0.475299
CFS-BS-P-SMART155w0	CFS-BS-P-IP17090	0.579538
CFS-BS-P-SMART341w0	CFS-BS-P-IP17090	0.543722
CFS-BS-P-SMART089WK0	CFS-BS-P-IP17090	0.508367
CFS-BS-P-SMART208WK0	CFS-BS-P-IP17090	0.566051
CFS-BS-P-SMART227WK0	CFS-BS-P-IP17090	0.544199
CFS-BS-P-SMART240WK0	CFS-BS-P-IP17090	0.568562
CFS-BS-P-SMART242WK0	CFS-BS-P-IP17090	0.569438
CFS-BS-P-SMART261WK0	CFS-BS-P-IP17090	0.491967
CFS-BS-P-SMART274WK0	CFS-BS-P-IP17090	0.54406
CFS-BS-P-SMART230WK0	CFS-BS-P-IP17090	0.885548
CFS-BS-P-SMART246WK0	CFS-BS-P-IP17090	0.863909
CFS-BS-P-SMART257WK0	CFS-BS-P-IP17090	0.797341
CFS-BS-P-SMART262WK0	CFS-BS-P-IP17090	0.852559
CFS-BS-P-SMART348WK0	CFS-BS-P-IP17090	0.894576
CFS-BS-P-SMART350WK0	CFS-BS-P-IP17090	0.839938
CFS-BS-P-SMART351WK0	CFS-BS-P-IP17090	0.816432
CFS-BS-P-SMART369WK0	CFS-BS-P-IP17090	0.840599
CFS-BS-P-SMART370WK0	CFS-BS-P-IP17090	0.837271
CFS-BS-P-SMART376WK0	CFS-BS-P-IP17090	0.832043
CFS-BS-P-SMART208-2-WK14	CFS-BS-P-IP17090	0.613394
CFS-BS-P-SMART227-2-WK8	CFS-BS-P-IP17090	0.572447
CFS-BS-P-SMART242-2-6MO	CFS-BS-P-IP17090	0.558877
CFS-BS-P-SMART246-2-WK8	CFS-BS-P-IP17090	0.73438
CFS-BS-P-SMART261-2-WK16	CFS-BS-P-IP17090	0.735994
CFS-BS-P-SMART271WK0	CFS-BS-P-IP17090	0.581616
CFS-BS-P-SMART274-2-WK8	CFS-BS-P-IP17090	0.598622
CFS-BS-P-SMART384WK0	CFS-BS-P-IP17090	0.580396
GHLTB105_2_CFS	CFS-BS-P-IP17090	0.454871
GHLTB109_2_CFS	CFS-BS-P-IP17090	0.465748
GHLTB119_2_CFS	CFS-BS-P-IP17090	0.377906
GHLTB58_2_CFS	CFS-BS-P-IP17090	0.371895
GHLTB75_2_CFS	CFS-BS-P-IP17090	0.24853
GHLTB84_2_CFS	CFS-BS-P-IP17090	0.44036
GHLTB22_2_CFS	CFS-BS-P-IP17090	0.607251
GHLTB34_2_CFS	CFS-BS-P-IP17090	0.600323
GHLTB36_2_CFS	CFS-BS-P-IP17090	0.544179
GHLTB46_2_CFS	CFS-BS-P-IP17090	0.625898
GHLTB53_2_CFS	CFS-BS-P-IP17090	0.546891
GHLTB7_2_CFS	CFS-BS-P-IP17090	0.473169
GHLTB109_CFS	CFS-BS-P-IP17090	0.522036
GHLTB114_CFS	CFS-BS-P-IP17090	0.6587
GHLTB119_CFS	CFS-BS-P-IP17090	0.506802
GHLTB124_CFS	CFS-BS-P-IP17090	0.539779
GHLTB126_CFS	CFS-BS-P-IP17090	0.577027
GHLTB13_CFS	CFS-BS-P-IP17090	0.81019
GHLTB170_CFS	CFS-BS-P-IP17090	0.524479
GHLTB201_CFS	CFS-BS-P-IP17090	0.578614
GHLTB206_CFS	CFS-BS-P-IP17090	0.481854
GHLTB61_CFS	CFS-BS-P-IP17090	0.710017
GHLTB62_CFS	CFS-BS-P-IP17090	0.821363
GHLTB69_CFS	CFS-BS-P-IP17090	0.649946
GHLTB84_CFS	CFS-BS-P-IP17090	0.788729
GHLTB88_CFS	CFS-BS-P-IP17090	0.51398
GHLTB132_CFS	CFS-BS-P-IP17090	0.583271
GHLTB161_CFS	CFS-BS-P-IP17090	0.478617
GHLTB172_CFS	CFS-BS-P-IP17090	0.746683
GHLTB186_CFS	CFS-BS-P-IP17090	0.637579
GHLTB204_CFS	CFS-BS-P-IP17090	0.684627
GHLTB229_CFS	CFS-BS-P-IP17090	0.775189
GHLTB36_CFS	CFS-BS-P-IP17090	0.527597
GHLTB46_CFS	CFS-BS-P-IP17090	0.616766
GHLTB53_CFS	CFS-BS-P-IP17090	0.640787
GHLTB58_CFS	CFS-BS-P-IP17090	0.638187
GHLTB117_CFS	CFS-BS-P-IP17090	0.982655
GHLTB128_CFS	CFS-BS-P-IP17090	0.869092
GHLTB138_CFS	CFS-BS-P-IP17090	0.87137
GHLTB188_CFS	CFS-BS-P-IP17090	0.872277
GHLTB19_CFS	CFS-BS-P-IP17090	0.868834
GHLTB192_CFS	CFS-BS-P-IP17090	0.866928
GHLTB208_CFS	CFS-BS-P-IP17090	0.852423
GHLTB217_CFS	CFS-BS-P-IP17090	0.873789
GHLTB22_CFS	CFS-BS-P-IP17090	0.839345
GHLTB34_CFS	CFS-BS-P-IP17090	0.843739
GHLTB105_CFS	CFS-BS-P-IP17090	0.597473
GHLTB16_CFS	CFS-BS-P-IP17090	0.556238
GHLTB17_CFS	CFS-BS-P-IP17090	0.600702
GHLTB27_CFS	CFS-BS-P-IP17090	0.571567
GHLTB7_CFS	CFS-BS-P-IP17090	0.592809
GHLTB71_CFS	CFS-BS-P-IP17090	0.633456
GHLTB75_CFS	CFS-BS-P-IP17090	0.594491
GHLTB76_CFS	CFS-BS-P-IP17090	0.650583
GHLTB9_CFS	CFS-BS-P-IP17090	0.577532
GHLTB99_CFS	CFS-BS-P-IP17090	0.605488
CFS-BS-P-SPSS-334	CFS-BS-P-IP17090	0.525585
CFS-BS-P-SPSS-336	CFS-BS-P-IP17090	0.558274
CFS-BS-P-SPSS-337	CFS-BS-P-IP17090	0.549425
CFS-BS-P-SPSS-340	CFS-BS-P-IP17090	0.555965
CFS-BS-P-SPSS-349	CFS-BS-P-IP17090	0.552635
CFS-BS-P-SPSS-350	CFS-BS-P-IP17090	0.7579
CFS-BS-P-SPSS-360	CFS-BS-P-IP17090	0.527243
CFS-BS-P-SPSS-361	CFS-BS-P-IP17090	0.543941
CFS-BS-P-SPSS-377	CFS-BS-P-IP17090	0.895622
CFS-BS-P-SPSS-308	CFS-BS-P-IP17090	0.862581
CFS-BS-P-SPSS-312	CFS-BS-P-IP17090	0.872023
CFS-BS-P-SPSS-313	CFS-BS-P-IP17090	0.550398
CFS-BS-P-SPSS-322	CFS-BS-P-IP17090	0.872264
CFS-BS-P-SPSS-339	CFS-BS-P-IP17090	0.844266
CFS-BS-P-SPSS-342	CFS-BS-P-IP17090	0.834277
CFS-BS-U-gemus1752	CFS-BS-P-IP17090	0.837598
CFS-BS-U-gemus1954	CFS-BS-P-IP17090	0.81816
CFS-BS-U-gemus1970	CFS-BS-P-IP17090	0.873792
CFS-BS-U-gemus0597	CFS-BS-P-IP17090	0.905115
CFS-BS-U-gemus0740	CFS-BS-P-IP17090	0.901371
CFS-BS-U-gemus1125	CFS-BS-P-IP17090	0.974716
CFS-BS-U-gemus0365	CFS-BS-P-IP17090	0.933232
CFS-BS-U-gemus0384	CFS-BS-P-IP17090	0.96348
CFS-BS-U-gemus0543	CFS-BS-P-IP17090	0.965105
CFS-BS-U-gemus2460	CFS-BS-P-IP17090	0.899901
CFS-BS-U-gemus2709	CFS-BS-P-IP17090	0.978777
CFS-BS-U-gemus2913	CFS-BS-P-IP17090	0.873656
CFS-BS-U-gemus0859	CFS-BS-P-IP17090	0.725611
CFS-BS-U-gemus1052	CFS-BS-P-IP17090	0.706065
CFS-BS-U-gemus1088	CFS-BS-P-IP17090	0.724966
CFS-BS-U-gemus1195	CFS-BS-P-IP17090	0.968717
CFS-BS-U-gemus838	CFS-BS-P-IP17090	0.917877
CFS-BS-U-gemus840	CFS-BS-P-IP17090	0.895705
CFS-BS-U-gemus843	CFS-BS-P-IP17090	0.75383
CFS-BS-U-gemus0666	CFS-BS-P-IP17090	0.904937
CFS-BS-U-gemus0324	CFS-BS-P-IP17090	0.884156
CFS-BS-U-gemus0512	CFS-BS-P-IP17090	0.955571
CFS-BS-U-gemus1181	CFS-BS-P-IP17090	0.90159
CFS-BS-U-gemus1184	CFS-BS-P-IP17090	0.960337
CFS-BS-U-gemus1187	CFS-BS-P-IP17090	0.918664
CFS-BS-U-gemus0877	CFS-BS-P-IP17090	0.719312
CFS-BS-U-metus0217	CFS-BS-P-IP17090	0.727908
CFS-BS-U-metus0223	CFS-BS-P-IP17090	0.885626
CFS-BS-U-metus0249	CFS-BS-P-IP17090	0.881075
CFS-BS-U-metus0258	CFS-BS-P-IP17090	0.904766
CFS-BS-U-metus0196	CFS-BS-P-IP17090	0.76331
CFS-BS-U-metus0222	CFS-BS-P-IP17090	0.864248
CFS-BS-U-metus0224	CFS-BS-P-IP17090	0.799037
CFS-BS-U-metus0252	CFS-BS-P-IP17090	0.829092
CFS-BS-U-metus0221	CFS-BS-P-IP17090	0.744358
CFS-BS-U-metus0225	CFS-BS-P-IP17090	0.665736
CFS-BS-U-metus0255	CFS-BS-P-IP17090	0.76582
CFS-BS-U-metus191	CFS-BS-P-IP17090	0.944105
CFS-BS-U-metus195	CFS-BS-P-IP17090	0.915223
CFS-BS-U-metus209	CFS-BS-P-IP17090	0.916359
CFS-BS-U-metus219	CFS-BS-P-IP17090	0.907677
CFS-BS-U-metus220	CFS-BS-P-IP17090	0.925931
3SER	CFS-BS-P-IP17102	0.904235
BR1	CFS-BS-P-IP17102	0.525596
BR2	CFS-BS-P-IP17102	0.81832
P6BR	CFS-BS-P-IP17102	0.760574
SG4	CFS-BS-P-IP17102	0.703983
SG5	CFS-BS-P-IP17102	0.61616
CFS-BS-P-IP17039	CFS-BS-P-IP17102	0.0995937
CFS-BS-P-IP17090	CFS-BS-P-IP17102	0.399699
CFS-BS-P-IP17102	CFS-BS-P-IP17102	0
CFS-BS-P-IP17119	CFS-BS-P-IP17102	0.0901464
CFS-BS-P-IP17152	CFS-BS-P-IP17102	0.117916
CFS-BS-P-IP17163	CFS-BS-P-IP17102	0.146168
CFS-BS-P-wcmcIP17036	CFS-BS-P-IP17102	0.125108
CFS-BS-P-wcmcIP17038	CFS-BS-P-IP17102	0.505397
CFS-BS-P-wcmcIP17120	CFS-BS-P-IP17102	0.259991
CFS-BS-P-wcmcIP17148	CFS-BS-P-IP17102	0.298701
CFS-BS-P-wcmcIP17237	CFS-BS-P-IP17102	0.138225
CFS-BS-P-wcmcIP17295	CFS-BS-P-IP17102	0.135068
CFS-BS-P-wcmcIP17077	CFS-BS-P-IP17102	0.246991
CFS-BS-P-wcmcIP17091	CFS-BS-P-IP17102	0.371222
CFS-BS-P-wcmcIP17093	CFS-BS-P-IP17102	0.244853
CFS-BS-P-wcmcIP17101	CFS-BS-P-IP17102	0.275327
CFS-BS-P-wcmcIP17115	CFS-BS-P-IP17102	0.259338
CFS-BS-P-wcmcIP17168	CFS-BS-P-IP17102	0.192649
CFS-BS-P-wcmcIP17007	CFS-BS-P-IP17102	0.849567
CFS-BS-P-wcmcIP17019	CFS-BS-P-IP17102	0.670545
CFS-BS-P-wcmcIP17104	CFS-BS-P-IP17102	0.83472
CFS-BS-P-wcmcIP17129	CFS-BS-P-IP17102	0.729502
CFS-BS-P-wcmcIP17151	CFS-BS-P-IP17102	0.90628
CFS-BS-P-wcmcIP17192	CFS-BS-P-IP17102	0.873934
CFS-BS-P-SMART089-2-WK14	CFS-BS-P-IP17102	0.454176
CFS-BS-P-SMART265WK0	CFS-BS-P-IP17102	0.650249
CFS-BS-P-SMART295-2-WK14	CFS-BS-P-IP17102	0.40009
CFS-BS-P-SMART295WK0	CFS-BS-P-IP17102	0.49903
CFS-BS-P-SMART312WK0	CFS-BS-P-IP17102	0.673631
CFS-BS-P-SMART323-2-WK14	CFS-BS-P-IP17102	0.231507
CFS-BS-P-241WK0	CFS-BS-P-IP17102	0.59644
CFS-BS-P-263WK0	CFS-BS-P-IP17102	0.509435
CFS-BS-P-266WK0	CFS-BS-P-IP17102	0.491132
CFS-BS-P-306WK0	CFS-BS-P-IP17102	0.427308
CFS-BS-P-321WK0	CFS-BS-P-IP17102	0.51099
CFS-BS-P-323WK0	CFS-BS-P-IP17102	0.511595
CFS-BS-P-336WK0	CFS-BS-P-IP17102	0.475977
CFS-BS-P-206WK0	CFS-BS-P-IP17102	0.220233
CFS-BS-P-231-2	CFS-BS-P-IP17102	0.206923
CFS-BS-P-234WK0	CFS-BS-P-IP17102	0.19527
CFS-BS-P-268WK0	CFS-BS-P-IP17102	0.223293
CFS-BS-P-328WK0	CFS-BS-P-IP17102	0.223998
CFS-BS-P-282WK0	CFS-BS-P-IP17102	0.296741
CFS-BS-P-313WK0	CFS-BS-P-IP17102	0.618591
CFS-BS-P-318WK0	CFS-BS-P-IP17102	0.377566
CFS-BS-P-319WK0	CFS-BS-P-IP17102	0.410648
CFS-BS-P-CSC032	CFS-BS-P-IP17102	0.425443
CFS-BS-P-CSC033	CFS-BS-P-IP17102	0.609356
CFS-BS-P-034	CFS-BS-P-IP17102	0.45015
CFS-BS-P-csc-024w0	CFS-BS-P-IP17102	0.411711
CFS-BS-P-SMART155w0	CFS-BS-P-IP17102	0.431289
CFS-BS-P-SMART341w0	CFS-BS-P-IP17102	0.392121
CFS-BS-P-SMART089WK0	CFS-BS-P-IP17102	0.389808
CFS-BS-P-SMART208WK0	CFS-BS-P-IP17102	0.25859
CFS-BS-P-SMART227WK0	CFS-BS-P-IP17102	0.369023
CFS-BS-P-SMART240WK0	CFS-BS-P-IP17102	0.371363
CFS-BS-P-SMART242WK0	CFS-BS-P-IP17102	0.399756
CFS-BS-P-SMART261WK0	CFS-BS-P-IP17102	0.355476
CFS-BS-P-SMART274WK0	CFS-BS-P-IP17102	0.464303
CFS-BS-P-SMART230WK0	CFS-BS-P-IP17102	0.855745
CFS-BS-P-SMART246WK0	CFS-BS-P-IP17102	0.831478
CFS-BS-P-SMART257WK0	CFS-BS-P-IP17102	0.749051
CFS-BS-P-SMART262WK0	CFS-BS-P-IP17102	0.814754
CFS-BS-P-SMART348WK0	CFS-BS-P-IP17102	0.865198
CFS-BS-P-SMART350WK0	CFS-BS-P-IP17102	0.803588
CFS-BS-P-SMART351WK0	CFS-BS-P-IP17102	0.770458
CFS-BS-P-SMART369WK0	CFS-BS-P-IP17102	0.798812
CFS-BS-P-SMART370WK0	CFS-BS-P-IP17102	0.793081
CFS-BS-P-SMART376WK0	CFS-BS-P-IP17102	0.789064
CFS-BS-P-SMART208-2-WK14	CFS-BS-P-IP17102	0.465979
CFS-BS-P-SMART227-2-WK8	CFS-BS-P-IP17102	0.421872
CFS-BS-P-SMART242-2-6MO	CFS-BS-P-IP17102	0.438999
CFS-BS-P-SMART246-2-WK8	CFS-BS-P-IP17102	0.663507
CFS-BS-P-SMART261-2-WK16	CFS-BS-P-IP17102	0.656651
CFS-BS-P-SMART271WK0	CFS-BS-P-IP17102	0.265321
CFS-BS-P-SMART274-2-WK8	CFS-BS-P-IP17102	0.496522
CFS-BS-P-SMART384WK0	CFS-BS-P-IP17102	0.308607
GHLTB105_2_CFS	CFS-BS-P-IP17102	0.64052
GHLTB109_2_CFS	CFS-BS-P-IP17102	0.440167
GHLTB119_2_CFS	CFS-BS-P-IP17102	0.44767
GHLTB58_2_CFS	CFS-BS-P-IP17102	0.454009
GHLTB75_2_CFS	CFS-BS-P-IP17102	0.472603
GHLTB84_2_CFS	CFS-BS-P-IP17102	0.479681
GHLTB22_2_CFS	CFS-BS-P-IP17102	0.572559
GHLTB34_2_CFS	CFS-BS-P-IP17102	0.609562
GHLTB36_2_CFS	CFS-BS-P-IP17102	0.655162
GHLTB46_2_CFS	CFS-BS-P-IP17102	0.584005
GHLTB53_2_CFS	CFS-BS-P-IP17102	0.614558
GHLTB7_2_CFS	CFS-BS-P-IP17102	0.581082
GHLTB109_CFS	CFS-BS-P-IP17102	0.7311
GHLTB114_CFS	CFS-BS-P-IP17102	0.57842
GHLTB119_CFS	CFS-BS-P-IP17102	0.708849
GHLTB124_CFS	CFS-BS-P-IP17102	0.67946
GHLTB126_CFS	CFS-BS-P-IP17102	0.711645
GHLTB13_CFS	CFS-BS-P-IP17102	0.877154
GHLTB170_CFS	CFS-BS-P-IP17102	0.642621
GHLTB201_CFS	CFS-BS-P-IP17102	0.706058
GHLTB206_CFS	CFS-BS-P-IP17102	0.614525
GHLTB61_CFS	CFS-BS-P-IP17102	0.656442
GHLTB62_CFS	CFS-BS-P-IP17102	0.775995
GHLTB69_CFS	CFS-BS-P-IP17102	0.754904
GHLTB84_CFS	CFS-BS-P-IP17102	0.753938
GHLTB88_CFS	CFS-BS-P-IP17102	0.445331
GHLTB132_CFS	CFS-BS-P-IP17102	0.563497
GHLTB161_CFS	CFS-BS-P-IP17102	0.614648
GHLTB172_CFS	CFS-BS-P-IP17102	0.675933
GHLTB186_CFS	CFS-BS-P-IP17102	0.537859
GHLTB204_CFS	CFS-BS-P-IP17102	0.60699
GHLTB229_CFS	CFS-BS-P-IP17102	0.714993
GHLTB36_CFS	CFS-BS-P-IP17102	0.56293
GHLTB46_CFS	CFS-BS-P-IP17102	0.591721
GHLTB53_CFS	CFS-BS-P-IP17102	0.59256
GHLTB58_CFS	CFS-BS-P-IP17102	0.638056
GHLTB117_CFS	CFS-BS-P-IP17102	0.978073
GHLTB128_CFS	CFS-BS-P-IP17102	0.833206
GHLTB138_CFS	CFS-BS-P-IP17102	0.83485
GHLTB188_CFS	CFS-BS-P-IP17102	0.83911
GHLTB19_CFS	CFS-BS-P-IP17102	0.834564
GHLTB192_CFS	CFS-BS-P-IP17102	0.833855
GHLTB208_CFS	CFS-BS-P-IP17102	0.816779
GHLTB217_CFS	CFS-BS-P-IP17102	0.839483
GHLTB22_CFS	CFS-BS-P-IP17102	0.800728
GHLTB34_CFS	CFS-BS-P-IP17102	0.803969
GHLTB105_CFS	CFS-BS-P-IP17102	0.806771
GHLTB16_CFS	CFS-BS-P-IP17102	0.773493
GHLTB17_CFS	CFS-BS-P-IP17102	0.740172
GHLTB27_CFS	CFS-BS-P-IP17102	0.789858
GHLTB7_CFS	CFS-BS-P-IP17102	0.814056
GHLTB71_CFS	CFS-BS-P-IP17102	0.753917
GHLTB75_CFS	CFS-BS-P-IP17102	0.742981
GHLTB76_CFS	CFS-BS-P-IP17102	0.864619
GHLTB9_CFS	CFS-BS-P-IP17102	0.812363
GHLTB99_CFS	CFS-BS-P-IP17102	0.809916
CFS-BS-P-SPSS-334	CFS-BS-P-IP17102	0.26721
CFS-BS-P-SPSS-336	CFS-BS-P-IP17102	0.23892
CFS-BS-P-SPSS-337	CFS-BS-P-IP17102	0.251371
CFS-BS-P-SPSS-340	CFS-BS-P-IP17102	0.296447
CFS-BS-P-SPSS-349	CFS-BS-P-IP17102	0.257127
CFS-BS-P-SPSS-350	CFS-BS-P-IP17102	0.689892
CFS-BS-P-SPSS-360	CFS-BS-P-IP17102	0.222051
CFS-BS-P-SPSS-361	CFS-BS-P-IP17102	0.271424
CFS-BS-P-SPSS-377	CFS-BS-P-IP17102	0.866925
CFS-BS-P-SPSS-308	CFS-BS-P-IP17102	0.825483
CFS-BS-P-SPSS-312	CFS-BS-P-IP17102	0.836594
CFS-BS-P-SPSS-313	CFS-BS-P-IP17102	0.430069
CFS-BS-P-SPSS-322	CFS-BS-P-IP17102	0.83866
CFS-BS-P-SPSS-339	CFS-BS-P-IP17102	0.803988
CFS-BS-P-SPSS-342	CFS-BS-P-IP17102	0.793646
CFS-BS-U-gemus1752	CFS-BS-P-IP17102	0.766928
CFS-BS-U-gemus1954	CFS-BS-P-IP17102	0.736311
CFS-BS-U-gemus1970	CFS-BS-P-IP17102	0.809155
CFS-BS-U-gemus0597	CFS-BS-P-IP17102	0.875363
CFS-BS-U-gemus0740	CFS-BS-P-IP17102	0.873329
CFS-BS-U-gemus1125	CFS-BS-P-IP17102	0.966362
CFS-BS-U-gemus0365	CFS-BS-P-IP17102	0.928619
CFS-BS-U-gemus0384	CFS-BS-P-IP17102	0.977666
CFS-BS-U-gemus0543	CFS-BS-P-IP17102	0.978497
CFS-BS-U-gemus2460	CFS-BS-P-IP17102	0.872729
CFS-BS-U-gemus2709	CFS-BS-P-IP17102	0.9712
CFS-BS-U-gemus2913	CFS-BS-P-IP17102	0.841645
CFS-BS-U-gemus0859	CFS-BS-P-IP17102	0.676958
CFS-BS-U-gemus1052	CFS-BS-P-IP17102	0.614515
CFS-BS-U-gemus1088	CFS-BS-P-IP17102	0.65127
CFS-BS-U-gemus1195	CFS-BS-P-IP17102	0.963808
CFS-BS-U-gemus838	CFS-BS-P-IP17102	0.896318
CFS-BS-U-gemus840	CFS-BS-P-IP17102	0.876305
CFS-BS-U-gemus843	CFS-BS-P-IP17102	0.682371
CFS-BS-U-gemus0666	CFS-BS-P-IP17102	0.885972
CFS-BS-U-gemus0324	CFS-BS-P-IP17102	0.874137
CFS-BS-U-gemus0512	CFS-BS-P-IP17102	0.973031
CFS-BS-U-gemus1181	CFS-BS-P-IP17102	0.875111
CFS-BS-U-gemus1184	CFS-BS-P-IP17102	0.937917
CFS-BS-U-gemus1187	CFS-BS-P-IP17102	0.890786
CFS-BS-U-gemus0877	CFS-BS-P-IP17102	0.641726
CFS-BS-U-metus0217	CFS-BS-P-IP17102	0.714784
CFS-BS-U-metus0223	CFS-BS-P-IP17102	0.905269
CFS-BS-U-metus0249	CFS-BS-P-IP17102	0.891842
CFS-BS-U-metus0258	CFS-BS-P-IP17102	0.910599
CFS-BS-U-metus0196	CFS-BS-P-IP17102	0.74608
CFS-BS-U-metus0222	CFS-BS-P-IP17102	0.861397
CFS-BS-U-metus0224	CFS-BS-P-IP17102	0.789295
CFS-BS-U-metus0252	CFS-BS-P-IP17102	0.817761
CFS-BS-U-metus0221	CFS-BS-P-IP17102	0.749711
CFS-BS-U-metus0225	CFS-BS-P-IP17102	0.66901
CFS-BS-U-metus0255	CFS-BS-P-IP17102	0.77469
CFS-BS-U-metus191	CFS-BS-P-IP17102	0.941551
CFS-BS-U-metus195	CFS-BS-P-IP17102	0.910374
CFS-BS-U-metus209	CFS-BS-P-IP17102	0.911491
CFS-BS-U-metus219	CFS-BS-P-IP17102	0.902686
CFS-BS-U-metus220	CFS-BS-P-IP17102	0.92189
3SER	CFS-BS-P-IP17119	0.897436
BR1	CFS-BS-P-IP17119	0.509367
BR2	CFS-BS-P-IP17119	0.813469
P6BR	CFS-BS-P-IP17119	0.744618
SG4	CFS-BS-P-IP17119	0.69174
SG5	CFS-BS-P-IP17119	0.604491
CFS-BS-P-IP17039	CFS-BS-P-IP17119	0.0803765
CFS-BS-P-IP17090	CFS-BS-P-IP17119	0.423278
CFS-BS-P-IP17102	CFS-BS-P-IP17119	0.0901464
CFS-BS-P-IP17119	CFS-BS-P-IP17119	0
CFS-BS-P-IP17152	CFS-BS-P-IP17119	0.0991667
CFS-BS-P-IP17163	CFS-BS-P-IP17119	0.167938
CFS-BS-P-wcmcIP17036	CFS-BS-P-IP17119	0.137004
CFS-BS-P-wcmcIP17038	CFS-BS-P-IP17119	0.526408
CFS-BS-P-wcmcIP17120	CFS-BS-P-IP17119	0.264033
CFS-BS-P-wcmcIP17148	CFS-BS-P-IP17119	0.305205
CFS-BS-P-wcmcIP17237	CFS-BS-P-IP17119	0.148716
CFS-BS-P-wcmcIP17295	CFS-BS-P-IP17119	0.148804
CFS-BS-P-wcmcIP17077	CFS-BS-P-IP17119	0.276256
CFS-BS-P-wcmcIP17091	CFS-BS-P-IP17119	0.37681
CFS-BS-P-wcmcIP17093	CFS-BS-P-IP17119	0.264267
CFS-BS-P-wcmcIP17101	CFS-BS-P-IP17119	0.299549
CFS-BS-P-wcmcIP17115	CFS-BS-P-IP17119	0.261748
CFS-BS-P-wcmcIP17168	CFS-BS-P-IP17119	0.213
CFS-BS-P-wcmcIP17007	CFS-BS-P-IP17119	0.839383
CFS-BS-P-wcmcIP17019	CFS-BS-P-IP17119	0.650506
CFS-BS-P-wcmcIP17104	CFS-BS-P-IP17119	0.824312
CFS-BS-P-wcmcIP17129	CFS-BS-P-IP17119	0.718778
CFS-BS-P-wcmcIP17151	CFS-BS-P-IP17119	0.899708
CFS-BS-P-wcmcIP17192	CFS-BS-P-IP17119	0.865373
CFS-BS-P-SMART089-2-WK14	CFS-BS-P-IP17119	0.466403
CFS-BS-P-SMART265WK0	CFS-BS-P-IP17119	0.653488
CFS-BS-P-SMART295-2-WK14	CFS-BS-P-IP17119	0.407942
CFS-BS-P-SMART295WK0	CFS-BS-P-IP17119	0.511607
CFS-BS-P-SMART312WK0	CFS-BS-P-IP17119	0.678915
CFS-BS-P-SMART323-2-WK14	CFS-BS-P-IP17119	0.227786
CFS-BS-P-241WK0	CFS-BS-P-IP17119	0.566567
CFS-BS-P-263WK0	CFS-BS-P-IP17119	0.483491
CFS-BS-P-266WK0	CFS-BS-P-IP17119	0.463671
CFS-BS-P-306WK0	CFS-BS-P-IP17119	0.430901
CFS-BS-P-321WK0	CFS-BS-P-IP17119	0.512173
CFS-BS-P-323WK0	CFS-BS-P-IP17119	0.4845
CFS-BS-P-336WK0	CFS-BS-P-IP17119	0.447116
CFS-BS-P-206WK0	CFS-BS-P-IP17119	0.231339
CFS-BS-P-231-2	CFS-BS-P-IP17119	0.213333
CFS-BS-P-234WK0	CFS-BS-P-IP17119	0.193544
CFS-BS-P-268WK0	CFS-BS-P-IP17119	0.243853
CFS-BS-P-328WK0	CFS-BS-P-IP17119	0.248544
CFS-BS-P-282WK0	CFS-BS-P-IP17119	0.315512
CFS-BS-P-313WK0	CFS-BS-P-IP17119	0.59392
CFS-BS-P-318WK0	CFS-BS-P-IP17119	0.34787
CFS-BS-P-319WK0	CFS-BS-P-IP17119	0.377717
CFS-BS-P-CSC032	CFS-BS-P-IP17119	0.396066
CFS-BS-P-CSC033	CFS-BS-P-IP17119	0.585321
CFS-BS-P-034	CFS-BS-P-IP17119	0.41892
CFS-BS-P-csc-024w0	CFS-BS-P-IP17119	0.423477
CFS-BS-P-SMART155w0	CFS-BS-P-IP17119	0.398968
CFS-BS-P-SMART341w0	CFS-BS-P-IP17119	0.386339
CFS-BS-P-SMART089WK0	CFS-BS-P-IP17119	0.398829
CFS-BS-P-SMART208WK0	CFS-BS-P-IP17119	0.248187
CFS-BS-P-SMART227WK0	CFS-BS-P-IP17119	0.378506
CFS-BS-P-SMART240WK0	CFS-BS-P-IP17119	0.379491
CFS-BS-P-SMART242WK0	CFS-BS-P-IP17119	0.40863
CFS-BS-P-SMART261WK0	CFS-BS-P-IP17119	0.367515
CFS-BS-P-SMART274WK0	CFS-BS-P-IP17119	0.474975
CFS-BS-P-SMART230WK0	CFS-BS-P-IP17119	0.848856
CFS-BS-P-SMART246WK0	CFS-BS-P-IP17119	0.822452
CFS-BS-P-SMART257WK0	CFS-BS-P-IP17119	0.734449
CFS-BS-P-SMART262WK0	CFS-BS-P-IP17119	0.801796
CFS-BS-P-SMART348WK0	CFS-BS-P-IP17119	0.857243
CFS-BS-P-SMART350WK0	CFS-BS-P-IP17119	0.799973
CFS-BS-P-SMART351WK0	CFS-BS-P-IP17119	0.757991
CFS-BS-P-SMART369WK0	CFS-BS-P-IP17119	0.787595
CFS-BS-P-SMART370WK0	CFS-BS-P-IP17119	0.784572
CFS-BS-P-SMART376WK0	CFS-BS-P-IP17119	0.776043
CFS-BS-P-SMART208-2-WK14	CFS-BS-P-IP17119	0.438019
CFS-BS-P-SMART227-2-WK8	CFS-BS-P-IP17119	0.400604
CFS-BS-P-SMART242-2-6MO	CFS-BS-P-IP17119	0.41805
CFS-BS-P-SMART246-2-WK8	CFS-BS-P-IP17119	0.653022
CFS-BS-P-SMART261-2-WK16	CFS-BS-P-IP17119	0.644462
CFS-BS-P-SMART271WK0	CFS-BS-P-IP17119	0.247699
CFS-BS-P-SMART274-2-WK8	CFS-BS-P-IP17119	0.480172
CFS-BS-P-SMART384WK0	CFS-BS-P-IP17119	0.295979
GHLTB105_2_CFS	CFS-BS-P-IP17119	0.661963
GHLTB109_2_CFS	CFS-BS-P-IP17119	0.455121
GHLTB119_2_CFS	CFS-BS-P-IP17119	0.474599
GHLTB58_2_CFS	CFS-BS-P-IP17119	0.467724
GHLTB75_2_CFS	CFS-BS-P-IP17119	0.497871
GHLTB84_2_CFS	CFS-BS-P-IP17119	0.495645
GHLTB22_2_CFS	CFS-BS-P-IP17119	0.59728
GHLTB34_2_CFS	CFS-BS-P-IP17119	0.638306
GHLTB36_2_CFS	CFS-BS-P-IP17119	0.683682
GHLTB46_2_CFS	CFS-BS-P-IP17119	0.611105
GHLTB53_2_CFS	CFS-BS-P-IP17119	0.641612
GHLTB7_2_CFS	CFS-BS-P-IP17119	0.606459
GHLTB109_CFS	CFS-BS-P-IP17119	0.750444
GHLTB114_CFS	CFS-BS-P-IP17119	0.583832
GHLTB119_CFS	CFS-BS-P-IP17119	0.727984
GHLTB124_CFS	CFS-BS-P-IP17119	0.69244
GHLTB126_CFS	CFS-BS-P-IP17119	0.72504
GHLTB13_CFS	CFS-BS-P-IP17119	0.884537
GHLTB170_CFS	CFS-BS-P-IP17119	0.656523
GHLTB201_CFS	CFS-BS-P-IP17119	0.718971
GHLTB206_CFS	CFS-BS-P-IP17119	0.630173
GHLTB61_CFS	CFS-BS-P-IP17119	0.69055
GHLTB62_CFS	CFS-BS-P-IP17119	0.76245
GHLTB69_CFS	CFS-BS-P-IP17119	0.766474
GHLTB84_CFS	CFS-BS-P-IP17119	0.771084
GHLTB88_CFS	CFS-BS-P-IP17119	0.464256
GHLTB132_CFS	CFS-BS-P-IP17119	0.588877
GHLTB161_CFS	CFS-BS-P-IP17119	0.639253
GHLTB172_CFS	CFS-BS-P-IP17119	0.651531
GHLTB186_CFS	CFS-BS-P-IP17119	0.524687
GHLTB204_CFS	CFS-BS-P-IP17119	0.615918
GHLTB229_CFS	CFS-BS-P-IP17119	0.702527
GHLTB36_CFS	CFS-BS-P-IP17119	0.589755
GHLTB46_CFS	CFS-BS-P-IP17119	0.615101
GHLTB53_CFS	CFS-BS-P-IP17119	0.613885
GHLTB58_CFS	CFS-BS-P-IP17119	0.662581
GHLTB117_CFS	CFS-BS-P-IP17119	0.976658
GHLTB128_CFS	CFS-BS-P-IP17119	0.821858
GHLTB138_CFS	CFS-BS-P-IP17119	0.822736
GHLTB188_CFS	CFS-BS-P-IP17119	0.82819
GHLTB19_CFS	CFS-BS-P-IP17119	0.8231
GHLTB192_CFS	CFS-BS-P-IP17119	0.822932
GHLTB208_CFS	CFS-BS-P-IP17119	0.810938
GHLTB217_CFS	CFS-BS-P-IP17119	0.828246
GHLTB22_CFS	CFS-BS-P-IP17119	0.788274
GHLTB34_CFS	CFS-BS-P-IP17119	0.791789
GHLTB105_CFS	CFS-BS-P-IP17119	0.825802
GHLTB16_CFS	CFS-BS-P-IP17119	0.796977
GHLTB17_CFS	CFS-BS-P-IP17119	0.762963
GHLTB27_CFS	CFS-BS-P-IP17119	0.810822
GHLTB7_CFS	CFS-BS-P-IP17119	0.834562
GHLTB71_CFS	CFS-BS-P-IP17119	0.784067
GHLTB75_CFS	CFS-BS-P-IP17119	0.766624
GHLTB76_CFS	CFS-BS-P-IP17119	0.885212
GHLTB9_CFS	CFS-BS-P-IP17119	0.834756
GHLTB99_CFS	CFS-BS-P-IP17119	0.828731
CFS-BS-P-SPSS-334	CFS-BS-P-IP17119	0.23909
CFS-BS-P-SPSS-336	CFS-BS-P-IP17119	0.207964
CFS-BS-P-SPSS-337	CFS-BS-P-IP17119	0.23192
CFS-BS-P-SPSS-340	CFS-BS-P-IP17119	0.277899
CFS-BS-P-SPSS-349	CFS-BS-P-IP17119	0.241305
CFS-BS-P-SPSS-350	CFS-BS-P-IP17119	0.666387
CFS-BS-P-SPSS-360	CFS-BS-P-IP17119	0.214669
CFS-BS-P-SPSS-361	CFS-BS-P-IP17119	0.239093
CFS-BS-P-SPSS-377	CFS-BS-P-IP17119	0.857361
CFS-BS-P-SPSS-308	CFS-BS-P-IP17119	0.812889
CFS-BS-P-SPSS-312	CFS-BS-P-IP17119	0.825765
CFS-BS-P-SPSS-313	CFS-BS-P-IP17119	0.403192
CFS-BS-P-SPSS-322	CFS-BS-P-IP17119	0.828641
CFS-BS-P-SPSS-339	CFS-BS-P-IP17119	0.790449
CFS-BS-P-SPSS-342	CFS-BS-P-IP17119	0.788611
CFS-BS-U-gemus1752	CFS-BS-P-IP17119	0.755816
CFS-BS-U-gemus1954	CFS-BS-P-IP17119	0.724382
CFS-BS-U-gemus1970	CFS-BS-P-IP17119	0.799164
CFS-BS-U-gemus0597	CFS-BS-P-IP17119	0.872623
CFS-BS-U-gemus0740	CFS-BS-P-IP17119	0.870421
CFS-BS-U-gemus1125	CFS-BS-P-IP17119	0.964264
CFS-BS-U-gemus0365	CFS-BS-P-IP17119	0.929068
CFS-BS-U-gemus0384	CFS-BS-P-IP17119	0.979373
CFS-BS-U-gemus0543	CFS-BS-P-IP17119	0.980107
CFS-BS-U-gemus2460	CFS-BS-P-IP17119	0.868954
CFS-BS-U-gemus2709	CFS-BS-P-IP17119	0.970056
CFS-BS-U-gemus2913	CFS-BS-P-IP17119	0.837964
CFS-BS-U-gemus0859	CFS-BS-P-IP17119	0.674009
CFS-BS-U-gemus1052	CFS-BS-P-IP17119	0.618588
CFS-BS-U-gemus1088	CFS-BS-P-IP17119	0.645569
CFS-BS-U-gemus1195	CFS-BS-P-IP17119	0.964247
CFS-BS-U-gemus838	CFS-BS-P-IP17119	0.891566
CFS-BS-U-gemus840	CFS-BS-P-IP17119	0.877612
CFS-BS-U-gemus843	CFS-BS-P-IP17119	0.675238
CFS-BS-U-gemus0666	CFS-BS-P-IP17119	0.885171
CFS-BS-U-gemus0324	CFS-BS-P-IP17119	0.873565
CFS-BS-U-gemus0512	CFS-BS-P-IP17119	0.975178
CFS-BS-U-gemus1181	CFS-BS-P-IP17119	0.868928
CFS-BS-U-gemus1184	CFS-BS-P-IP17119	0.932611
CFS-BS-U-gemus1187	CFS-BS-P-IP17119	0.883782
CFS-BS-U-gemus0877	CFS-BS-P-IP17119	0.640438
CFS-BS-U-metus0217	CFS-BS-P-IP17119	0.730045
CFS-BS-U-metus0223	CFS-BS-P-IP17119	0.911038
CFS-BS-U-metus0249	CFS-BS-P-IP17119	0.898517
CFS-BS-U-metus0258	CFS-BS-P-IP17119	0.915745
CFS-BS-U-metus0196	CFS-BS-P-IP17119	0.75154
CFS-BS-U-metus0222	CFS-BS-P-IP17119	0.865152
CFS-BS-U-metus0224	CFS-BS-P-IP17119	0.797715
CFS-BS-U-metus0252	CFS-BS-P-IP17119	0.822592
CFS-BS-U-metus0221	CFS-BS-P-IP17119	0.752365
CFS-BS-U-metus0225	CFS-BS-P-IP17119	0.67253
CFS-BS-U-metus0255	CFS-BS-P-IP17119	0.778203
CFS-BS-U-metus191	CFS-BS-P-IP17119	0.943218
CFS-BS-U-metus195	CFS-BS-P-IP17119	0.912948
CFS-BS-U-metus209	CFS-BS-P-IP17119	0.91382
CFS-BS-U-metus219	CFS-BS-P-IP17119	0.905453
CFS-BS-U-metus220	CFS-BS-P-IP17119	0.924303
3SER	CFS-BS-P-IP17152	0.896092
BR1	CFS-BS-P-IP17152	0.505661
BR2	CFS-BS-P-IP17152	0.807282
P6BR	CFS-BS-P-IP17152	0.743308
SG4	CFS-BS-P-IP17152	0.68635
SG5	CFS-BS-P-IP17152	0.6021
CFS-BS-P-IP17039	CFS-BS-P-IP17152	0.110218
CFS-BS-P-IP17090	CFS-BS-P-IP17152	0.448774
CFS-BS-P-IP17102	CFS-BS-P-IP17152	0.117916
CFS-BS-P-IP17119	CFS-BS-P-IP17152	0.0991667
CFS-BS-P-IP17152	CFS-BS-P-IP17152	0
CFS-BS-P-IP17163	CFS-BS-P-IP17152	0.170618
CFS-BS-P-wcmcIP17036	CFS-BS-P-IP17152	0.108236
CFS-BS-P-wcmcIP17038	CFS-BS-P-IP17152	0.535998
CFS-BS-P-wcmcIP17120	CFS-BS-P-IP17152	0.253871
CFS-BS-P-wcmcIP17148	CFS-BS-P-IP17152	0.316421
CFS-BS-P-wcmcIP17237	CFS-BS-P-IP17152	0.122864
CFS-BS-P-wcmcIP17295	CFS-BS-P-IP17152	0.17759
CFS-BS-P-wcmcIP17077	CFS-BS-P-IP17152	0.302439
CFS-BS-P-wcmcIP17091	CFS-BS-P-IP17152	0.40332
CFS-BS-P-wcmcIP17093	CFS-BS-P-IP17152	0.249918
CFS-BS-P-wcmcIP17101	CFS-BS-P-IP17152	0.30106
CFS-BS-P-wcmcIP17115	CFS-BS-P-IP17152	0.255453
CFS-BS-P-wcmcIP17168	CFS-BS-P-IP17152	0.189272
CFS-BS-P-wcmcIP17007	CFS-BS-P-IP17152	0.837692
CFS-BS-P-wcmcIP17019	CFS-BS-P-IP17152	0.647145
CFS-BS-P-wcmcIP17104	CFS-BS-P-IP17152	0.822427
CFS-BS-P-wcmcIP17129	CFS-BS-P-IP17152	0.71421
CFS-BS-P-wcmcIP17151	CFS-BS-P-IP17152	0.898197
CFS-BS-P-wcmcIP17192	CFS-BS-P-IP17152	0.86342
CFS-BS-P-SMART089-2-WK14	CFS-BS-P-IP17152	0.472654
CFS-BS-P-SMART265WK0	CFS-BS-P-IP17152	0.678867
CFS-BS-P-SMART295-2-WK14	CFS-BS-P-IP17152	0.411235
CFS-BS-P-SMART295WK0	CFS-BS-P-IP17152	0.517633
CFS-BS-P-SMART312WK0	CFS-BS-P-IP17152	0.699034
CFS-BS-P-SMART323-2-WK14	CFS-BS-P-IP17152	0.222916
CFS-BS-P-241WK0	CFS-BS-P-IP17152	0.567608
CFS-BS-P-263WK0	CFS-BS-P-IP17152	0.480597
CFS-BS-P-266WK0	CFS-BS-P-IP17152	0.461383
[truncated: 36,417 more rows]

## Sheet: Fig_2e
Variable1	Variable2	value
3SER	3SER	0
BR1	3SER	0.980889
BR2	3SER	0.928651
P6BR	3SER	0.880491
SG4	3SER	0.955457
SG5	3SER	0.961818
CFS-BS-P-IP17039	3SER	1
CFS-BS-P-IP17090	3SER	0.883698
CFS-BS-P-IP17102	3SER	1
CFS-BS-P-IP17119	3SER	0.954871
CFS-BS-P-IP17152	3SER	1
CFS-BS-P-IP17163	3SER	1
CFS-BS-P-wcmcIP17036	3SER	0.85802
CFS-BS-P-wcmcIP17038	3SER	0.96366
CFS-BS-P-wcmcIP17120	3SER	1
CFS-BS-P-wcmcIP17148	3SER	1
CFS-BS-P-wcmcIP17237	3SER	0.976176
CFS-BS-P-wcmcIP17295	3SER	0.944441
CFS-BS-P-wcmcIP17077	3SER	0.981228
CFS-BS-P-wcmcIP17091	3SER	0.963043
CFS-BS-P-wcmcIP17093	3SER	0.926766
CFS-BS-P-wcmcIP17101	3SER	0.96864
CFS-BS-P-wcmcIP17115	3SER	0.991494
CFS-BS-P-wcmcIP17168	3SER	1
CFS-BS-P-wcmcIP17007	3SER	1
CFS-BS-P-wcmcIP17019	3SER	0.93595
CFS-BS-P-wcmcIP17104	3SER	0.897443
CFS-BS-P-wcmcIP17129	3SER	1
CFS-BS-P-wcmcIP17151	3SER	0.931303
CFS-BS-P-wcmcIP17192	3SER	1
CFS-BS-P-SMART089-2-WK14	3SER	0.968899
CFS-BS-P-SMART265WK0	3SER	0.946239
CFS-BS-P-SMART295-2-WK14	3SER	0.983768
CFS-BS-P-SMART295WK0	3SER	0.989595
CFS-BS-P-SMART312WK0	3SER	0.909277
CFS-BS-P-SMART323-2-WK14	3SER	1
CFS-BS-P-241WK0	3SER	1
CFS-BS-P-263WK0	3SER	0.907767
CFS-BS-P-266WK0	3SER	0.917666
CFS-BS-P-306WK0	3SER	0.867424
CFS-BS-P-321WK0	3SER	1
CFS-BS-P-323WK0	3SER	1
CFS-BS-P-336WK0	3SER	1
CFS-BS-P-206WK0	3SER	0.957491
CFS-BS-P-231-2	3SER	0.843099
CFS-BS-P-234WK0	3SER	0.858717
CFS-BS-P-268WK0	3SER	0.928654
CFS-BS-P-328WK0	3SER	0.971354
CFS-BS-P-282WK0	3SER	0.969246
CFS-BS-P-313WK0	3SER	0.870214
CFS-BS-P-318WK0	3SER	0.880914
CFS-BS-P-319WK0	3SER	0.901327
CFS-BS-P-CSC032	3SER	0.915642
CFS-BS-P-CSC033	3SER	0.855961
CFS-BS-P-034	3SER	1
CFS-BS-P-csc-024w0	3SER	1
CFS-BS-P-SMART155w0	3SER	1
CFS-BS-P-SMART341w0	3SER	1
CFS-BS-P-SMART089WK0	3SER	0.946584
CFS-BS-P-SMART208WK0	3SER	0.967261
CFS-BS-P-SMART227WK0	3SER	0.877292
CFS-BS-P-SMART240WK0	3SER	0.837606
CFS-BS-P-SMART242WK0	3SER	0.887138
CFS-BS-P-SMART261WK0	3SER	0.911353
CFS-BS-P-SMART274WK0	3SER	0.919906
CFS-BS-P-SMART257WK0	3SER	1
CFS-BS-P-SMART262WK0	3SER	1
CFS-BS-P-SMART348WK0	3SER	1
CFS-BS-P-SMART350WK0	3SER	1
CFS-BS-P-SMART351WK0	3SER	1
CFS-BS-P-SMART369WK0	3SER	1
CFS-BS-P-SMART370WK0	3SER	1
CFS-BS-P-SMART376WK0	3SER	1
CFS-BS-P-SMART208-2-WK14	3SER	0.858669
CFS-BS-P-SMART227-2-WK8	3SER	0.932229
CFS-BS-P-SMART242-2-6MO	3SER	0.915162
CFS-BS-P-SMART246-2-WK8	3SER	0.93665
CFS-BS-P-SMART261-2-WK16	3SER	0.926614
CFS-BS-P-SMART271WK0	3SER	1
CFS-BS-P-SMART274-2-WK8	3SER	0.97664
CFS-BS-P-SMART384WK0	3SER	0.963686
GHLTB105_2_CFS	3SER	0.942367
GHLTB109_2_CFS	3SER	0.899255
GHLTB119_2_CFS	3SER	0.811895
GHLTB58_2_CFS	3SER	0.928038
GHLTB75_2_CFS	3SER	0.911474
GHLTB84_2_CFS	3SER	0.894895
GHLTB22_2_CFS	3SER	0.920375
GHLTB34_2_CFS	3SER	0.93343
GHLTB36_2_CFS	3SER	0.973206
GHLTB46_2_CFS	3SER	0.953506
GHLTB53_2_CFS	3SER	0.918969
GHLTB7_2_CFS	3SER	0.964093
GHLTB109_CFS	3SER	0.991309
GHLTB114_CFS	3SER	0.984511
GHLTB119_CFS	3SER	0.990597
GHLTB124_CFS	3SER	0.992131
GHLTB126_CFS	3SER	0.988085
GHLTB13_CFS	3SER	0.998993
GHLTB170_CFS	3SER	0.999513
GHLTB201_CFS	3SER	0.997945
GHLTB206_CFS	3SER	0.997069
GHLTB61_CFS	3SER	1
GHLTB62_CFS	3SER	0.961817
GHLTB69_CFS	3SER	0.998771
GHLTB84_CFS	3SER	0.928163
GHLTB88_CFS	3SER	0.978603
GHLTB132_CFS	3SER	1
GHLTB161_CFS	3SER	1
GHLTB172_CFS	3SER	1
GHLTB186_CFS	3SER	0.961451
GHLTB204_CFS	3SER	1
GHLTB229_CFS	3SER	1
GHLTB36_CFS	3SER	0.969464
GHLTB46_CFS	3SER	1
GHLTB53_CFS	3SER	1
GHLTB58_CFS	3SER	1
GHLTB117_CFS	3SER	1
GHLTB128_CFS	3SER	1
GHLTB138_CFS	3SER	1
GHLTB188_CFS	3SER	1
GHLTB19_CFS	3SER	1
GHLTB192_CFS	3SER	1
GHLTB208_CFS	3SER	1
GHLTB217_CFS	3SER	1
GHLTB22_CFS	3SER	1
GHLTB34_CFS	3SER	1
GHLTB105_CFS	3SER	1
GHLTB16_CFS	3SER	1
GHLTB17_CFS	3SER	0.999178
GHLTB27_CFS	3SER	1
GHLTB7_CFS	3SER	1
GHLTB71_CFS	3SER	0.995147
GHLTB75_CFS	3SER	0.998293
GHLTB76_CFS	3SER	1
GHLTB9_CFS	3SER	1
GHLTB99_CFS	3SER	1
CFS-BS-P-SPSS-334	3SER	0.872478
CFS-BS-P-SPSS-336	3SER	0.91751
CFS-BS-P-SPSS-337	3SER	0.896089
CFS-BS-P-SPSS-340	3SER	0.940894
CFS-BS-P-SPSS-349	3SER	0.855208
CFS-BS-P-SPSS-350	3SER	0.967933
CFS-BS-P-SPSS-360	3SER	0.905355
CFS-BS-P-SPSS-361	3SER	0.855918
CFS-BS-P-SPSS-377	3SER	0.884819
CFS-BS-P-SPSS-308	3SER	0.889209
CFS-BS-P-SPSS-312	3SER	1
CFS-BS-P-SPSS-313	3SER	0.954347
CFS-BS-P-SPSS-322	3SER	1
CFS-BS-P-SPSS-339	3SER	1
CFS-BS-P-SPSS-342	3SER	0.898363
CFS-BS-U-gemus1752	3SER	0.998591
CFS-BS-U-gemus1954	3SER	0.999119
CFS-BS-U-gemus1970	3SER	1
CFS-BS-U-gemus0597	3SER	0.999257
CFS-BS-U-gemus0740	3SER	0.998948
CFS-BS-U-gemus1125	3SER	1
CFS-BS-U-gemus0365	3SER	1
CFS-BS-U-gemus0384	3SER	0.999758
CFS-BS-U-gemus0543	3SER	0.995372
CFS-BS-U-gemus2460	3SER	0.993249
CFS-BS-U-gemus2709	3SER	0.999988
CFS-BS-U-gemus2913	3SER	0.968306
CFS-BS-U-gemus0859	3SER	0.999531
CFS-BS-U-gemus1052	3SER	0.993056
CFS-BS-U-gemus1088	3SER	0.986919
CFS-BS-U-gemus1195	3SER	0.999994
CFS-BS-U-gemus838	3SER	1
CFS-BS-U-gemus840	3SER	1
CFS-BS-U-gemus843	3SER	0.995954
CFS-BS-U-gemus0666	3SER	0.97849
CFS-BS-U-gemus0324	3SER	1
CFS-BS-U-gemus0512	3SER	0.995912
CFS-BS-U-gemus1181	3SER	0.977556
CFS-BS-U-gemus1184	3SER	1
CFS-BS-U-gemus1187	3SER	0.994308
CFS-BS-U-gemus0877	3SER	0.923982
CFS-BS-U-metus0217	3SER	0.976578
CFS-BS-U-metus0223	3SER	0.987175
CFS-BS-U-metus0249	3SER	0.967956
CFS-BS-U-metus0258	3SER	0.972409
CFS-BS-U-metus0196	3SER	0.962976
CFS-BS-U-metus0222	3SER	0.972677
CFS-BS-U-metus0224	3SER	0.982811
CFS-BS-U-metus0252	3SER	0.981898
CFS-BS-U-metus0221	3SER	1
CFS-BS-U-metus0225	3SER	0.949419
CFS-BS-U-metus0255	3SER	0.91735
CFS-BS-U-metus191	3SER	1
CFS-BS-U-metus195	3SER	0.984142
CFS-BS-U-metus209	3SER	0.978956
CFS-BS-U-metus219	3SER	0.992303
CFS-BS-U-metus220	3SER	0.997338
3SER	BR1	0.980889
BR1	BR1	0
BR2	BR1	0.847506
P6BR	BR1	0.811944
SG4	BR1	0.969345
SG5	BR1	0.938255
CFS-BS-P-IP17039	BR1	0.95887
CFS-BS-P-IP17090	BR1	0.875556
CFS-BS-P-IP17102	BR1	0.875633
CFS-BS-P-IP17119	BR1	0.906889
CFS-BS-P-IP17152	BR1	0.927721
CFS-BS-P-IP17163	BR1	0.887577
CFS-BS-P-wcmcIP17036	BR1	0.941773
CFS-BS-P-wcmcIP17038	BR1	0.871363
CFS-BS-P-wcmcIP17120	BR1	0.975885
CFS-BS-P-wcmcIP17148	BR1	0.925373
CFS-BS-P-wcmcIP17237	BR1	0.949379
CFS-BS-P-wcmcIP17295	BR1	0.8908
CFS-BS-P-wcmcIP17077	BR1	0.909481
CFS-BS-P-wcmcIP17091	BR1	0.821658
CFS-BS-P-wcmcIP17093	BR1	0.844575
CFS-BS-P-wcmcIP17101	BR1	0.907227
CFS-BS-P-wcmcIP17115	BR1	0.872588
CFS-BS-P-wcmcIP17168	BR1	0.793556
CFS-BS-P-wcmcIP17007	BR1	0.957036
CFS-BS-P-wcmcIP17019	BR1	0.890895
CFS-BS-P-wcmcIP17104	BR1	0.981629
CFS-BS-P-wcmcIP17129	BR1	0.911701
CFS-BS-P-wcmcIP17151	BR1	0.982939
CFS-BS-P-wcmcIP17192	BR1	0.995317
CFS-BS-P-SMART089-2-WK14	BR1	0.654204
CFS-BS-P-SMART265WK0	BR1	0.564323
CFS-BS-P-SMART295-2-WK14	BR1	0.641589
CFS-BS-P-SMART295WK0	BR1	0.794354
CFS-BS-P-SMART312WK0	BR1	0.566453
CFS-BS-P-SMART323-2-WK14	BR1	0.728645
CFS-BS-P-241WK0	BR1	0.95724
CFS-BS-P-263WK0	BR1	0.955494
CFS-BS-P-266WK0	BR1	1
CFS-BS-P-306WK0	BR1	0.969441
CFS-BS-P-321WK0	BR1	1
CFS-BS-P-323WK0	BR1	0.979567
CFS-BS-P-336WK0	BR1	0.975016
CFS-BS-P-206WK0	BR1	0.78103
CFS-BS-P-231-2	BR1	0.846613
CFS-BS-P-234WK0	BR1	0.815988
CFS-BS-P-268WK0	BR1	0.642603
CFS-BS-P-328WK0	BR1	0.73587
CFS-BS-P-282WK0	BR1	0.72128
CFS-BS-P-313WK0	BR1	0.82052
CFS-BS-P-318WK0	BR1	0.826065
CFS-BS-P-319WK0	BR1	0.957581
CFS-BS-P-CSC032	BR1	0.961166
CFS-BS-P-CSC033	BR1	0.900378
CFS-BS-P-034	BR1	0.979795
CFS-BS-P-csc-024w0	BR1	0.801438
CFS-BS-P-SMART155w0	BR1	0.882544
CFS-BS-P-SMART341w0	BR1	0.848302
CFS-BS-P-SMART089WK0	BR1	0.707481
CFS-BS-P-SMART208WK0	BR1	0.741711
CFS-BS-P-SMART227WK0	BR1	0.776279
CFS-BS-P-SMART240WK0	BR1	0.789256
CFS-BS-P-SMART242WK0	BR1	0.630728
CFS-BS-P-SMART261WK0	BR1	0.658725
CFS-BS-P-SMART274WK0	BR1	0.663371
CFS-BS-P-SMART257WK0	BR1	0.987477
CFS-BS-P-SMART262WK0	BR1	0.965948
CFS-BS-P-SMART348WK0	BR1	0.951662
CFS-BS-P-SMART350WK0	BR1	1
CFS-BS-P-SMART351WK0	BR1	0.950833
CFS-BS-P-SMART369WK0	BR1	0.959317
CFS-BS-P-SMART370WK0	BR1	1
CFS-BS-P-SMART376WK0	BR1	0.922287
CFS-BS-P-SMART208-2-WK14	BR1	0.800387
CFS-BS-P-SMART227-2-WK8	BR1	0.696667
CFS-BS-P-SMART242-2-6MO	BR1	0.598248
CFS-BS-P-SMART246-2-WK8	BR1	0.606063
CFS-BS-P-SMART261-2-WK16	BR1	0.799161
CFS-BS-P-SMART271WK0	BR1	0.971656
CFS-BS-P-SMART274-2-WK8	BR1	0.674892
CFS-BS-P-SMART384WK0	BR1	0.87975
GHLTB105_2_CFS	BR1	0.712148
GHLTB109_2_CFS	BR1	0.676134
GHLTB119_2_CFS	BR1	0.976324
GHLTB58_2_CFS	BR1	0.75228
GHLTB75_2_CFS	BR1	0.740451
GHLTB84_2_CFS	BR1	0.862678
GHLTB22_2_CFS	BR1	0.930387
GHLTB34_2_CFS	BR1	0.954354
GHLTB36_2_CFS	BR1	0.978271
GHLTB46_2_CFS	BR1	0.925523
GHLTB53_2_CFS	BR1	0.941305
GHLTB7_2_CFS	BR1	0.899132
GHLTB109_CFS	BR1	0.981052
GHLTB114_CFS	BR1	0.933608
GHLTB119_CFS	BR1	0.934432
GHLTB124_CFS	BR1	0.931014
GHLTB126_CFS	BR1	0.915209
GHLTB13_CFS	BR1	0.994951
GHLTB170_CFS	BR1	0.995151
GHLTB201_CFS	BR1	0.991026
GHLTB206_CFS	BR1	0.992293
GHLTB61_CFS	BR1	0.886782
GHLTB62_CFS	BR1	0.945787
GHLTB69_CFS	BR1	0.996213
GHLTB84_CFS	BR1	0.962012
GHLTB88_CFS	BR1	0.891287
GHLTB132_CFS	BR1	0.937847
GHLTB161_CFS	BR1	0.989489
GHLTB172_CFS	BR1	1
GHLTB186_CFS	BR1	0.95729
GHLTB204_CFS	BR1	0.922181
GHLTB229_CFS	BR1	0.939274
GHLTB36_CFS	BR1	0.960174
GHLTB46_CFS	BR1	0.964446
GHLTB53_CFS	BR1	0.969167
GHLTB58_CFS	BR1	0.966408
GHLTB117_CFS	BR1	1
GHLTB128_CFS	BR1	1
GHLTB138_CFS	BR1	0.995992
GHLTB188_CFS	BR1	1
GHLTB19_CFS	BR1	0.986196
GHLTB192_CFS	BR1	0.955505
GHLTB208_CFS	BR1	0.985812
GHLTB217_CFS	BR1	1
GHLTB22_CFS	BR1	1
GHLTB34_CFS	BR1	0.992344
GHLTB105_CFS	BR1	0.933399
GHLTB16_CFS	BR1	0.991183
GHLTB17_CFS	BR1	0.978051
GHLTB27_CFS	BR1	0.978019
GHLTB7_CFS	BR1	0.964958
GHLTB71_CFS	BR1	0.918701
GHLTB75_CFS	BR1	0.94776
GHLTB76_CFS	BR1	0.95968
GHLTB9_CFS	BR1	0.960073
GHLTB99_CFS	BR1	0.964156
CFS-BS-P-SPSS-334	BR1	0.840451
CFS-BS-P-SPSS-336	BR1	0.668557
CFS-BS-P-SPSS-337	BR1	0.650513
CFS-BS-P-SPSS-340	BR1	0.67618
CFS-BS-P-SPSS-349	BR1	0.755336
CFS-BS-P-SPSS-350	BR1	0.971705
CFS-BS-P-SPSS-360	BR1	0.733525
CFS-BS-P-SPSS-361	BR1	0.907888
CFS-BS-P-SPSS-377	BR1	1
CFS-BS-P-SPSS-308	BR1	0.97317
CFS-BS-P-SPSS-312	BR1	0.899988
CFS-BS-P-SPSS-313	BR1	0.788455
CFS-BS-P-SPSS-322	BR1	1
CFS-BS-P-SPSS-339	BR1	1
CFS-BS-P-SPSS-342	BR1	0.869228
CFS-BS-U-gemus1752	BR1	0.982261
CFS-BS-U-gemus1954	BR1	0.996789
CFS-BS-U-gemus1970	BR1	0.992232
CFS-BS-U-gemus0597	BR1	0.997533
CFS-BS-U-gemus0740	BR1	0.992379
CFS-BS-U-gemus1125	BR1	0.999726
CFS-BS-U-gemus0365	BR1	0.999956
CFS-BS-U-gemus0384	BR1	0.998292
CFS-BS-U-gemus0543	BR1	0.970771
CFS-BS-U-gemus2460	BR1	0.877158
CFS-BS-U-gemus2709	BR1	0.999717
CFS-BS-U-gemus2913	BR1	0.811219
CFS-BS-U-gemus0859	BR1	0.997127
CFS-BS-U-gemus1052	BR1	0.97365
CFS-BS-U-gemus1088	BR1	0.805258
CFS-BS-U-gemus1195	BR1	0.999893
CFS-BS-U-gemus838	BR1	0.951437
CFS-BS-U-gemus840	BR1	1
CFS-BS-U-gemus843	BR1	0.969157
CFS-BS-U-gemus0666	BR1	0.791261
CFS-BS-U-gemus0324	BR1	0.994697
CFS-BS-U-gemus0512	BR1	0.971724
CFS-BS-U-gemus1181	BR1	0.854778
CFS-BS-U-gemus1184	BR1	0.881677
CFS-BS-U-gemus1187	BR1	0.971757
CFS-BS-U-gemus0877	BR1	0.583553
CFS-BS-U-metus0217	BR1	0.802151
CFS-BS-U-metus0223	BR1	0.923489
CFS-BS-U-metus0249	BR1	0.812117
CFS-BS-U-metus0258	BR1	0.808358
CFS-BS-U-metus0196	BR1	0.670555
CFS-BS-U-metus0222	BR1	0.689295
CFS-BS-U-metus0224	BR1	0.795443
CFS-BS-U-metus0252	BR1	0.675279
CFS-BS-U-metus0221	BR1	0.840396
CFS-BS-U-metus0225	BR1	0.792067
CFS-BS-U-metus0255	BR1	0.599698
CFS-BS-U-metus191	BR1	0.994923
CFS-BS-U-metus195	BR1	0.897313
CFS-BS-U-metus209	BR1	0.85
CFS-BS-U-metus219	BR1	0.850612
CFS-BS-U-metus220	BR1	0.970175
3SER	BR2	0.928651
BR1	BR2	0.847506
BR2	BR2	0
P6BR	BR2	0.760219
SG4	BR2	0.829614
SG5	BR2	0.680776
CFS-BS-P-IP17039	BR2	1
CFS-BS-P-IP17090	BR2	0.769381
CFS-BS-P-IP17102	BR2	0.951935
CFS-BS-P-IP17119	BR2	0.955646
CFS-BS-P-IP17152	BR2	0.960321
CFS-BS-P-IP17163	BR2	0.901117
CFS-BS-P-wcmcIP17036	BR2	0.762257
CFS-BS-P-wcmcIP17038	BR2	0.848619
CFS-BS-P-wcmcIP17120	BR2	0.885584
CFS-BS-P-wcmcIP17148	BR2	0.946059
CFS-BS-P-wcmcIP17237	BR2	0.966464
CFS-BS-P-wcmcIP17295	BR2	0.797826
CFS-BS-P-wcmcIP17077	BR2	0.899354
CFS-BS-P-wcmcIP17091	BR2	0.813798
CFS-BS-P-wcmcIP17093	BR2	0.90665
CFS-BS-P-wcmcIP17101	BR2	0.961103
CFS-BS-P-wcmcIP17115	BR2	0.874525
CFS-BS-P-wcmcIP17168	BR2	0.901257
CFS-BS-P-wcmcIP17007	BR2	0.976466
CFS-BS-P-wcmcIP17019	BR2	0.918955
CFS-BS-P-wcmcIP17104	BR2	0.990026
CFS-BS-P-wcmcIP17129	BR2	0.962119
CFS-BS-P-wcmcIP17151	BR2	0.99046
CFS-BS-P-wcmcIP17192	BR2	1
CFS-BS-P-SMART089-2-WK14	BR2	0.878754
CFS-BS-P-SMART265WK0	BR2	0.777131
CFS-BS-P-SMART295-2-WK14	BR2	0.899165
CFS-BS-P-SMART295WK0	BR2	0.865006
CFS-BS-P-SMART312WK0	BR2	0.886462
CFS-BS-P-SMART323-2-WK14	BR2	0.902563
CFS-BS-P-241WK0	BR2	0.976958
CFS-BS-P-263WK0	BR2	1
CFS-BS-P-266WK0	BR2	1
CFS-BS-P-306WK0	BR2	0.952883
CFS-BS-P-321WK0	BR2	1
CFS-BS-P-323WK0	BR2	0.988489
CFS-BS-P-336WK0	BR2	0.972017
CFS-BS-P-206WK0	BR2	0.870164
CFS-BS-P-231-2	BR2	0.873078
CFS-BS-P-234WK0	BR2	0.881278
CFS-BS-P-268WK0	BR2	0.865379
CFS-BS-P-328WK0	BR2	0.873418
CFS-BS-P-282WK0	BR2	0.849925
CFS-BS-P-313WK0	BR2	0.884952
CFS-BS-P-318WK0	BR2	0.898134
CFS-BS-P-319WK0	BR2	0.976733
CFS-BS-P-CSC032	BR2	0.978516
CFS-BS-P-CSC033	BR2	0.912668
CFS-BS-P-034	BR2	0.989074
CFS-BS-P-csc-024w0	BR2	0.916485
CFS-BS-P-SMART155w0	BR2	0.972815
CFS-BS-P-SMART341w0	BR2	0.967466
CFS-BS-P-SMART089WK0	BR2	0.873492
CFS-BS-P-SMART208WK0	BR2	0.878867
CFS-BS-P-SMART227WK0	BR2	0.682389
CFS-BS-P-SMART240WK0	BR2	0.763853
CFS-BS-P-SMART242WK0	BR2	0.763635
CFS-BS-P-SMART261WK0	BR2	0.760139
CFS-BS-P-SMART274WK0	BR2	0.778783
CFS-BS-P-SMART257WK0	BR2	0.986567
CFS-BS-P-SMART262WK0	BR2	1
CFS-BS-P-SMART348WK0	BR2	0.974017
CFS-BS-P-SMART350WK0	BR2	1
CFS-BS-P-SMART351WK0	BR2	0.972233
CFS-BS-P-SMART369WK0	BR2	0.980775
CFS-BS-P-SMART370WK0	BR2	1
CFS-BS-P-SMART376WK0	BR2	0.95745
CFS-BS-P-SMART208-2-WK14	BR2	0.817198
CFS-BS-P-SMART227-2-WK8	BR2	0.808945
CFS-BS-P-SMART242-2-6MO	BR2	0.801756
CFS-BS-P-SMART246-2-WK8	BR2	0.826732
CFS-BS-P-SMART261-2-WK16	BR2	0.853361
CFS-BS-P-SMART271WK0	BR2	0.960377
CFS-BS-P-SMART274-2-WK8	BR2	0.871146
CFS-BS-P-SMART384WK0	BR2	0.97245
GHLTB105_2_CFS	BR2	0.771547
GHLTB109_2_CFS	BR2	0.836682
GHLTB119_2_CFS	BR2	0.888883
GHLTB58_2_CFS	BR2	0.837476
GHLTB75_2_CFS	BR2	0.821446
GHLTB84_2_CFS	BR2	0.850186
GHLTB22_2_CFS	BR2	0.942492
GHLTB34_2_CFS	BR2	0.935754
GHLTB36_2_CFS	BR2	0.961723
GHLTB46_2_CFS	BR2	0.9433
GHLTB53_2_CFS	BR2	0.92886
GHLTB7_2_CFS	BR2	0.91804
GHLTB109_CFS	BR2	0.967669
GHLTB114_CFS	BR2	0.95288
GHLTB119_CFS	BR2	0.962938
GHLTB124_CFS	BR2	0.960751
GHLTB126_CFS	BR2	0.960629
GHLTB13_CFS	BR2	0.994856
GHLTB170_CFS	BR2	0.994738
GHLTB201_CFS	BR2	0.989185
GHLTB206_CFS	BR2	0.988234
GHLTB61_CFS	BR2	0.902062
GHLTB62_CFS	BR2	0.920012
GHLTB69_CFS	BR2	0.994275
GHLTB84_CFS	BR2	0.949152
GHLTB88_CFS	BR2	0.912597
GHLTB132_CFS	BR2	0.966977
GHLTB161_CFS	BR2	0.99539
GHLTB172_CFS	BR2	1
GHLTB186_CFS	BR2	0.957373
GHLTB204_CFS	BR2	0.935825
GHLTB229_CFS	BR2	0.967829
GHLTB36_CFS	BR2	0.92333
GHLTB46_CFS	BR2	0.990236
GHLTB53_CFS	BR2	1
GHLTB58_CFS	BR2	0.973527
GHLTB117_CFS	BR2	1
GHLTB128_CFS	BR2	1
GHLTB138_CFS	BR2	0.996535
GHLTB188_CFS	BR2	1
GHLTB19_CFS	BR2	1
GHLTB192_CFS	BR2	0.970836
GHLTB208_CFS	BR2	0.987311
GHLTB217_CFS	BR2	1
GHLTB22_CFS	BR2	1
GHLTB34_CFS	BR2	1
GHLTB105_CFS	BR2	0.956181
GHLTB16_CFS	BR2	0.995434
GHLTB17_CFS	BR2	0.987312
GHLTB27_CFS	BR2	0.994361
GHLTB7_CFS	BR2	0.985514
GHLTB71_CFS	BR2	0.956072
GHLTB75_CFS	BR2	0.978429
GHLTB76_CFS	BR2	0.979913
GHLTB9_CFS	BR2	0.972828
GHLTB99_CFS	BR2	0.989012
CFS-BS-P-SPSS-334	BR2	0.816941
CFS-BS-P-SPSS-336	BR2	0.800395
CFS-BS-P-SPSS-337	BR2	0.811371
CFS-BS-P-SPSS-340	BR2	0.861513
CFS-BS-P-SPSS-349	BR2	0.819243
CFS-BS-P-SPSS-350	BR2	0.939979
CFS-BS-P-SPSS-360	BR2	0.877978
CFS-BS-P-SPSS-361	BR2	0.864907
CFS-BS-P-SPSS-377	BR2	0.948917
CFS-BS-P-SPSS-308	BR2	0.970105
CFS-BS-P-SPSS-312	BR2	0.948141
CFS-BS-P-SPSS-313	BR2	0.884054
CFS-BS-P-SPSS-322	BR2	1
CFS-BS-P-SPSS-339	BR2	1
CFS-BS-P-SPSS-342	BR2	0.912105
CFS-BS-U-gemus1752	BR2	0.983453
CFS-BS-U-gemus1954	BR2	0.996577
CFS-BS-U-gemus1970	BR2	0.992365
CFS-BS-U-gemus0597	BR2	0.99608
CFS-BS-U-gemus0740	BR2	0.991004
CFS-BS-U-gemus1125	BR2	0.999859
CFS-BS-U-gemus0365	BR2	0.999986
CFS-BS-U-gemus0384	BR2	0.99865
CFS-BS-U-gemus0543	BR2	0.972225
CFS-BS-U-gemus2460	BR2	0.949248
CFS-BS-U-gemus2709	BR2	0.99983
CFS-BS-U-gemus2913	BR2	0.889788
CFS-BS-U-gemus0859	BR2	0.998015
CFS-BS-U-gemus1052	BR2	0.970832
CFS-BS-U-gemus1088	BR2	0.926136
CFS-BS-U-gemus1195	BR2	0.999947
CFS-BS-U-gemus838	BR2	0.973581
CFS-BS-U-gemus840	BR2	1
CFS-BS-U-gemus843	BR2	0.977565
CFS-BS-U-gemus0666	BR2	0.893618
CFS-BS-U-gemus0324	BR2	1
CFS-BS-U-gemus0512	BR2	0.978206
CFS-BS-U-gemus1181	BR2	0.922854
CFS-BS-U-gemus1184	BR2	0.896184
CFS-BS-U-gemus1187	BR2	0.973584
CFS-BS-U-gemus0877	BR2	0.864763
CFS-BS-U-metus0217	BR2	0.864403
CFS-BS-U-metus0223	BR2	0.932083
CFS-BS-U-metus0249	BR2	0.844026
CFS-BS-U-metus0258	BR2	0.842803
CFS-BS-U-metus0196	BR2	0.887171
CFS-BS-U-metus0222	BR2	0.828712
CFS-BS-U-metus0224	BR2	0.868235
CFS-BS-U-metus0252	BR2	0.867156
CFS-BS-U-metus0221	BR2	0.918747
CFS-BS-U-metus0225	BR2	0.893101
CFS-BS-U-metus0255	BR2	0.807971
CFS-BS-U-metus191	BR2	0.998719
CFS-BS-U-metus195	BR2	0.926068
CFS-BS-U-metus209	BR2	0.884632
CFS-BS-U-metus219	BR2	0.931444
CFS-BS-U-metus220	BR2	0.987026
3SER	P6BR	0.880491
BR1	P6BR	0.811944
BR2	P6BR	0.760219
P6BR	P6BR	0
SG4	P6BR	0.852051
SG5	P6BR	0.793713
CFS-BS-P-IP17039	P6BR	0.952091
CFS-BS-P-IP17090	P6BR	0.805474
CFS-BS-P-IP17102	P6BR	0.894862
CFS-BS-P-IP17119	P6BR	0.926926
CFS-BS-P-IP17152	P6BR	0.920899
CFS-BS-P-IP17163	P6BR	0.899803
CFS-BS-P-wcmcIP17036	P6BR	0.559165
CFS-BS-P-wcmcIP17038	P6BR	0.722869
CFS-BS-P-wcmcIP17120	P6BR	0.9653
CFS-BS-P-wcmcIP17148	P6BR	0.947635
CFS-BS-P-wcmcIP17237	P6BR	0.933567
CFS-BS-P-wcmcIP17295	P6BR	0.611956
CFS-BS-P-wcmcIP17077	P6BR	0.915212
CFS-BS-P-wcmcIP17091	P6BR	0.913451
CFS-BS-P-wcmcIP17093	P6BR	0.831228
CFS-BS-P-wcmcIP17101	P6BR	0.902784
CFS-BS-P-wcmcIP17115	P6BR	0.869351
CFS-BS-P-wcmcIP17168	P6BR	0.88402
CFS-BS-P-wcmcIP17007	P6BR	0.96536
CFS-BS-P-wcmcIP17019	P6BR	0.904342
CFS-BS-P-wcmcIP17104	P6BR	0.967983
CFS-BS-P-wcmcIP17129	P6BR	0.955505
CFS-BS-P-wcmcIP17151	P6BR	0.963195
CFS-BS-P-wcmcIP17192	P6BR	0.986828
CFS-BS-P-SMART089-2-WK14	P6BR	0.858903
CFS-BS-P-SMART265WK0	P6BR	0.779341
CFS-BS-P-SMART295-2-WK14	P6BR	0.885177
CFS-BS-P-SMART295WK0	P6BR	0.840751
CFS-BS-P-SMART312WK0	P6BR	0.840844
CFS-BS-P-SMART323-2-WK14	P6BR	0.85246
CFS-BS-P-241WK0	P6BR	0.948641
CFS-BS-P-263WK0	P6BR	0.965677
CFS-BS-P-266WK0	P6BR	0.966016
CFS-BS-P-306WK0	P6BR	0.860418
CFS-BS-P-321WK0	P6BR	1
CFS-BS-P-323WK0	P6BR	0.967187
CFS-BS-P-336WK0	P6BR	0.983676
CFS-BS-P-206WK0	P6BR	0.768665
CFS-BS-P-231-2	P6BR	0.826663
CFS-BS-P-234WK0	P6BR	0.78913
CFS-BS-P-268WK0	P6BR	0.812478
CFS-BS-P-328WK0	P6BR	0.760292
CFS-BS-P-282WK0	P6BR	0.798301
CFS-BS-P-313WK0	P6BR	0.769225
CFS-BS-P-318WK0	P6BR	0.855764
CFS-BS-P-319WK0	P6BR	0.931856
CFS-BS-P-CSC032	P6BR	0.967584
CFS-BS-P-CSC033	P6BR	0.699591
CFS-BS-P-034	P6BR	0.9838
CFS-BS-P-csc-024w0	P6BR	0.908549
CFS-BS-P-SMART155w0	P6BR	0.924513
CFS-BS-P-SMART341w0	P6BR	0.923501
CFS-BS-P-SMART089WK0	P6BR	0.841517
CFS-BS-P-SMART208WK0	P6BR	0.827998
CFS-BS-P-SMART227WK0	P6BR	0.620027
CFS-BS-P-SMART240WK0	P6BR	0.494183
CFS-BS-P-SMART242WK0	P6BR	0.649171
CFS-BS-P-SMART261WK0	P6BR	0.670883
CFS-BS-P-SMART274WK0	P6BR	0.55358
CFS-BS-P-SMART257WK0	P6BR	0.989995
CFS-BS-P-SMART262WK0	P6BR	1
CFS-BS-P-SMART348WK0	P6BR	0.943777
CFS-BS-P-SMART350WK0	P6BR	0.958549
CFS-BS-P-SMART351WK0	P6BR	0.937336
CFS-BS-P-SMART369WK0	P6BR	0.982318
CFS-BS-P-SMART370WK0	P6BR	1
CFS-BS-P-SMART376WK0	P6BR	0.913539
CFS-BS-P-SMART208-2-WK14	P6BR	0.787559
CFS-BS-P-SMART227-2-WK8	P6BR	0.804061
CFS-BS-P-SMART242-2-6MO	P6BR	0.760243
CFS-BS-P-SMART246-2-WK8	P6BR	0.632634
CFS-BS-P-SMART261-2-WK16	P6BR	0.78903
CFS-BS-P-SMART271WK0	P6BR	0.93336
CFS-BS-P-SMART274-2-WK8	P6BR	0.750064
CFS-BS-P-SMART384WK0	P6BR	0.920035
GHLTB105_2_CFS	P6BR	0.689211
GHLTB109_2_CFS	P6BR	0.687271
GHLTB119_2_CFS	P6BR	0.6987
GHLTB58_2_CFS	P6BR	0.635729
GHLTB75_2_CFS	P6BR	0.602572
GHLTB84_2_CFS	P6BR	0.692293
GHLTB22_2_CFS	P6BR	0.906487
GHLTB34_2_CFS	P6BR	0.830624
GHLTB36_2_CFS	P6BR	0.774596
GHLTB46_2_CFS	P6BR	0.814187
GHLTB53_2_CFS	P6BR	0.702348
GHLTB7_2_CFS	P6BR	0.704227
GHLTB109_CFS	P6BR	0.959877
GHLTB114_CFS	P6BR	0.940765
GHLTB119_CFS	P6BR	0.950473
GHLTB124_CFS	P6BR	0.961714
GHLTB126_CFS	P6BR	0.944927
GHLTB13_CFS	P6BR	0.997594
GHLTB170_CFS	P6BR	0.988008
GHLTB201_CFS	P6BR	0.986344
GHLTB206_CFS	P6BR	0.982581
GHLTB61_CFS	P6BR	0.911234
GHLTB62_CFS	P6BR	0.894328
GHLTB69_CFS	P6BR	0.989796
GHLTB84_CFS	P6BR	0.950183
GHLTB88_CFS	P6BR	0.880955
GHLTB132_CFS	P6BR	0.985925
GHLTB161_CFS	P6BR	0.974672
GHLTB172_CFS	P6BR	1
GHLTB186_CFS	P6BR	0.948729
GHLTB204_CFS	P6BR	0.9065
GHLTB229_CFS	P6BR	0.954361
GHLTB36_CFS	P6BR	0.912224
GHLTB46_CFS	P6BR	0.978298
GHLTB53_CFS	P6BR	0.991195
GHLTB58_CFS	P6BR	0.953576
GHLTB117_CFS	P6BR	0.988541
GHLTB128_CFS	P6BR	0.995641
GHLTB138_CFS	P6BR	0.997206
GHLTB188_CFS	P6BR	0.991179
GHLTB19_CFS	P6BR	0.983507
GHLTB192_CFS	P6BR	0.954376
GHLTB208_CFS	P6BR	0.986799
GHLTB217_CFS	P6BR	0.988908
GHLTB22_CFS	P6BR	0.983121
GHLTB34_CFS	P6BR	0.994214
GHLTB105_CFS	P6BR	0.945161
GHLTB16_CFS	P6BR	0.994746
GHLTB17_CFS	P6BR	0.983797
GHLTB27_CFS	P6BR	0.988986
GHLTB7_CFS	P6BR	0.97863
GHLTB71_CFS	P6BR	0.948667
GHLTB75_CFS	P6BR	0.976962
GHLTB76_CFS	P6BR	0.979511
GHLTB9_CFS	P6BR	0.984361
GHLTB99_CFS	P6BR	0.984654
CFS-BS-P-SPSS-334	P6BR	0.642645
CFS-BS-P-SPSS-336	P6BR	0.709516
CFS-BS-P-SPSS-337	P6BR	0.741104
CFS-BS-P-SPSS-340	P6BR	0.763815
CFS-BS-P-SPSS-349	P6BR	0.699899
CFS-BS-P-SPSS-350	P6BR	0.929994
CFS-BS-P-SPSS-360	P6BR	0.779838
CFS-BS-P-SPSS-361	P6BR	0.796238
CFS-BS-P-SPSS-377	P6BR	0.930574
CFS-BS-P-SPSS-308	P6BR	0.938649
CFS-BS-P-SPSS-312	P6BR	0.9609
CFS-BS-P-SPSS-313	P6BR	0.863145
CFS-BS-P-SPSS-322	P6BR	1
CFS-BS-P-SPSS-339	P6BR	0.949704
CFS-BS-P-SPSS-342	P6BR	0.884568
CFS-BS-U-gemus1752	P6BR	0.977888
CFS-BS-U-gemus1954	P6BR	0.99449
CFS-BS-U-gemus1970	P6BR	0.993104
CFS-BS-U-gemus0597	P6BR	0.994944
CFS-BS-U-gemus0740	P6BR	0.983748
CFS-BS-U-gemus1125	P6BR	0.999656
CFS-BS-U-gemus0365	P6BR	0.999892
CFS-BS-U-gemus0384	P6BR	0.997939
CFS-BS-U-gemus0543	P6BR	0.959487
CFS-BS-U-gemus2460	P6BR	0.934194
CFS-BS-U-gemus2709	P6BR	0.999598
CFS-BS-U-gemus2913	P6BR	0.821546
CFS-BS-U-gemus0859	P6BR	0.99702
CFS-BS-U-gemus1052	P6BR	0.964389
CFS-BS-U-gemus1088	P6BR	0.829961
CFS-BS-U-gemus1195	P6BR	0.999916
CFS-BS-U-gemus838	P6BR	0.980481
CFS-BS-U-gemus840	P6BR	1
CFS-BS-U-gemus843	P6BR	0.961335
CFS-BS-U-gemus0666	P6BR	0.830397
CFS-BS-U-gemus0324	P6BR	0.988907
CFS-BS-U-gemus0512	P6BR	0.972522
CFS-BS-U-gemus1181	P6BR	0.87209
CFS-BS-U-gemus1184	P6BR	0.893685
CFS-BS-U-gemus1187	P6BR	0.971206
CFS-BS-U-gemus0877	P6BR	0.797908
CFS-BS-U-metus0217	P6BR	0.809081
CFS-BS-U-metus0223	P6BR	0.898224
CFS-BS-U-metus0249	P6BR	0.827717
CFS-BS-U-metus0258	P6BR	0.795411
CFS-BS-U-metus0196	P6BR	0.793066
CFS-BS-U-metus0222	P6BR	0.834131
CFS-BS-U-metus0224	P6BR	0.839324
CFS-BS-U-metus0252	P6BR	0.80635
CFS-BS-U-metus0221	P6BR	0.879914
CFS-BS-U-metus0225	P6BR	0.802234
CFS-BS-U-metus0255	P6BR	0.823707
CFS-BS-U-metus191	P6BR	0.99819
CFS-BS-U-metus195	P6BR	0.913584
CFS-BS-U-metus209	P6BR	0.871355
CFS-BS-U-metus219	P6BR	0.941372
CFS-BS-U-metus220	P6BR	0.985863
3SER	SG4	0.955457
BR1	SG4	0.969345
BR2	SG4	0.829614
P6BR	SG4	0.852051
SG4	SG4	0
SG5	SG4	0.63063
CFS-BS-P-IP17039	SG4	1
CFS-BS-P-IP17090	SG4	0.953291
CFS-BS-P-IP17102	SG4	0.987286
CFS-BS-P-IP17119	SG4	0.987486
CFS-BS-P-IP17152	SG4	0.994476
CFS-BS-P-IP17163	SG4	0.993669
CFS-BS-P-wcmcIP17036	SG4	0.863044
CFS-BS-P-wcmcIP17038	SG4	0.917273
CFS-BS-P-wcmcIP17120	SG4	0.995491
CFS-BS-P-wcmcIP17148	SG4	0.990002
CFS-BS-P-wcmcIP17237	SG4	0.988714
CFS-BS-P-wcmcIP17295	SG4	0.895744
CFS-BS-P-wcmcIP17077	SG4	0.982126
CFS-BS-P-wcmcIP17091	SG4	0.972738
CFS-BS-P-wcmcIP17093	SG4	0.965153
CFS-BS-P-wcmcIP17101	SG4	0.982086
CFS-BS-P-wcmcIP17115	SG4	0.99205
CFS-BS-P-wcmcIP17168	SG4	0.982348
CFS-BS-P-wcmcIP17007	SG4	1
CFS-BS-P-wcmcIP17019	SG4	0.978793
CFS-BS-P-wcmcIP17104	SG4	0.993985
CFS-BS-P-wcmcIP17129	SG4	0.980928
CFS-BS-P-wcmcIP17151	SG4	1
CFS-BS-P-wcmcIP17192	SG4	1
CFS-BS-P-SMART089-2-WK14	SG4	0.977257
CFS-BS-P-SMART265WK0	SG4	0.93736
CFS-BS-P-SMART295-2-WK14	SG4	0.9895
CFS-BS-P-SMART295WK0	SG4	0.96551
CFS-BS-P-SMART312WK0	SG4	0.959026
CFS-BS-P-SMART323-2-WK14	SG4	0.993649
CFS-BS-P-241WK0	SG4	0.992907
CFS-BS-P-263WK0	SG4	1
CFS-BS-P-266WK0	SG4	0.992758
CFS-BS-P-306WK0	SG4	0.96001
CFS-BS-P-321WK0	SG4	1
CFS-BS-P-323WK0	SG4	1
CFS-BS-P-336WK0	SG4	1
CFS-BS-P-206WK0	SG4	0.958741
CFS-BS-P-231-2	SG4	0.962688
CFS-BS-P-234WK0	SG4	0.954297
CFS-BS-P-268WK0	SG4	0.954795
CFS-BS-P-328WK0	SG4	0.973652
CFS-BS-P-282WK0	SG4	0.952524
CFS-BS-P-313WK0	SG4	0.961789
CFS-BS-P-318WK0	SG4	0.977408
CFS-BS-P-319WK0	SG4	0.985903
CFS-BS-P-CSC032	SG4	0.993463
CFS-BS-P-CSC033	SG4	0.933734
CFS-BS-P-034	SG4	0.993424
CFS-BS-P-csc-024w0	SG4	0.980413
CFS-BS-P-SMART155w0	SG4	0.986547
CFS-BS-P-SMART341w0	SG4	1
CFS-BS-P-SMART089WK0	SG4	0.975351
CFS-BS-P-SMART208WK0	SG4	0.973682
CFS-BS-P-SMART227WK0	SG4	0.876478
CFS-BS-P-SMART240WK0	SG4	0.871592
CFS-BS-P-SMART242WK0	SG4	0.875224
CFS-BS-P-SMART261WK0	SG4	0.909907
CFS-BS-P-SMART274WK0	SG4	0.882396
CFS-BS-P-SMART257WK0	SG4	0.995972
CFS-BS-P-SMART262WK0	SG4	0.992931
CFS-BS-P-SMART348WK0	SG4	0.992894
CFS-BS-P-SMART350WK0	SG4	1
CFS-BS-P-SMART351WK0	SG4	0.993151
CFS-BS-P-SMART369WK0	SG4	0.986946
CFS-BS-P-SMART370WK0	SG4	1
CFS-BS-P-SMART376WK0	SG4	0.992987
CFS-BS-P-SMART208-2-WK14	SG4	0.917506
CFS-BS-P-SMART227-2-WK8	SG4	0.946668
CFS-BS-P-SMART242-2-6MO	SG4	0.946054
CFS-BS-P-SMART246-2-WK8	SG4	0.925629
CFS-BS-P-SMART261-2-WK16	SG4	0.963662
CFS-BS-P-SMART271WK0	SG4	0.988262
CFS-BS-P-SMART274-2-WK8	SG4	0.94221
CFS-BS-P-SMART384WK0	SG4	0.984333
GHLTB105_2_CFS	SG4	0.927931
GHLTB109_2_CFS	SG4	0.920564
GHLTB119_2_CFS	SG4	0.923797
GHLTB58_2_CFS	SG4	0.917701
GHLTB75_2_CFS	SG4	0.875739
GHLTB84_2_CFS	SG4	0.936408
GHLTB22_2_CFS	SG4	0.969824
GHLTB34_2_CFS	SG4	0.947003
GHLTB36_2_CFS	SG4	0.958239
GHLTB46_2_CFS	SG4	0.950219
GHLTB53_2_CFS	SG4	0.942437
GHLTB7_2_CFS	SG4	0.947214
GHLTB109_CFS	SG4	0.979972
GHLTB114_CFS	SG4	0.983644
GHLTB119_CFS	SG4	0.985562
GHLTB124_CFS	SG4	0.987868
GHLTB126_CFS	SG4	0.98405
GHLTB13_CFS	SG4	0.999186
GHLTB170_CFS	SG4	0.995981
GHLTB201_CFS	SG4	0.994136
GHLTB206_CFS	SG4	0.990008
GHLTB61_CFS	SG4	0.966894
GHLTB62_CFS	SG4	0.964197
GHLTB69_CFS	SG4	0.996166
GHLTB84_CFS	SG4	0.973171
GHLTB88_CFS	SG4	0.947257
GHLTB132_CFS	SG4	1
GHLTB161_CFS	SG4	0.998647
GHLTB172_CFS	SG4	1
GHLTB186_CFS	SG4	0.979356
GHLTB204_CFS	SG4	0.981463
GHLTB229_CFS	SG4	0.99654
GHLTB36_CFS	SG4	0.962884
GHLTB46_CFS	SG4	0.990985
GHLTB53_CFS	SG4	1
GHLTB58_CFS	SG4	0.995844
GHLTB117_CFS	SG4	1
GHLTB128_CFS	SG4	1
GHLTB138_CFS	SG4	1
GHLTB188_CFS	SG4	1
GHLTB19_CFS	SG4	1
GHLTB192_CFS	SG4	0.987371
GHLTB208_CFS	SG4	0.997654
GHLTB217_CFS	SG4	1
GHLTB22_CFS	SG4	1
GHLTB34_CFS	SG4	1
GHLTB105_CFS	SG4	0.992314
GHLTB16_CFS	SG4	0.99875
GHLTB17_CFS	SG4	0.996489
GHLTB27_CFS	SG4	0.996274
GHLTB7_CFS	SG4	0.996406
GHLTB71_CFS	SG4	0.988592
GHLTB75_CFS	SG4	0.995609
GHLTB76_CFS	SG4	0.990432
GHLTB9_CFS	SG4	0.997022
GHLTB99_CFS	SG4	0.997968
CFS-BS-P-SPSS-334	SG4	0.912769
CFS-BS-P-SPSS-336	SG4	0.931614
CFS-BS-P-SPSS-337	SG4	0.946025
CFS-BS-P-SPSS-340	SG4	0.957535
CFS-BS-P-SPSS-349	SG4	0.947455
CFS-BS-P-SPSS-350	SG4	0.969681
CFS-BS-P-SPSS-360	SG4	0.93514
CFS-BS-P-SPSS-361	SG4	0.939957
CFS-BS-P-SPSS-377	SG4	0.976426
CFS-BS-P-SPSS-308	SG4	0.990874
CFS-BS-P-SPSS-312	SG4	0.988552
CFS-BS-P-SPSS-313	SG4	0.971098
CFS-BS-P-SPSS-322	SG4	1
CFS-BS-P-SPSS-339	SG4	1
CFS-BS-P-SPSS-342	SG4	0.980884
CFS-BS-U-gemus1752	SG4	0.99339
CFS-BS-U-gemus1954	SG4	0.998707
CFS-BS-U-gemus1970	SG4	0.996962
CFS-BS-U-gemus0597	SG4	0.999268
CFS-BS-U-gemus0740	SG4	0.996934
CFS-BS-U-gemus1125	SG4	0.999922
CFS-BS-U-gemus0365	SG4	1
CFS-BS-U-gemus0384	SG4	0.999458
CFS-BS-U-gemus0543	SG4	0.990426
CFS-BS-U-gemus2460	SG4	0.984098
CFS-BS-U-gemus2709	SG4	0.999935
CFS-BS-U-gemus2913	SG4	0.960485
CFS-BS-U-gemus0859	SG4	0.999425
CFS-BS-U-gemus1052	SG4	0.989966
CFS-BS-U-gemus1088	SG4	0.979191
CFS-BS-U-gemus1195	SG4	0.999985
CFS-BS-U-gemus838	SG4	0.985908
CFS-BS-U-gemus840	SG4	1
CFS-BS-U-gemus843	SG4	0.994155
CFS-BS-U-gemus0666	SG4	0.956773
CFS-BS-U-gemus0324	SG4	1
CFS-BS-U-gemus0512	SG4	0.994286
CFS-BS-U-gemus1181	SG4	0.962197
CFS-BS-U-gemus1184	SG4	0.994039
CFS-BS-U-gemus1187	SG4	0.990913
CFS-BS-U-gemus0877	SG4	0.977877
CFS-BS-U-metus0217	SG4	0.938327
CFS-BS-U-metus0223	SG4	0.965547
CFS-BS-U-metus0249	SG4	0.937438
CFS-BS-U-metus0258	SG4	0.92508
CFS-BS-U-metus0196	SG4	0.966996
CFS-BS-U-metus0222	SG4	0.961089
CFS-BS-U-metus0224	SG4	0.952253
CFS-BS-U-metus0252	SG4	0.95845
CFS-BS-U-metus0221	SG4	0.994362
CFS-BS-U-metus0225	SG4	0.978263
CFS-BS-U-metus0255	SG4	0.978939
CFS-BS-U-metus191	SG4	0.999416
CFS-BS-U-metus195	SG4	0.970872
CFS-BS-U-metus209	SG4	0.970125
CFS-BS-U-metus219	SG4	0.986403
CFS-BS-U-metus220	SG4	0.994634
3SER	SG5	0.961818
BR1	SG5	0.938255
BR2	SG5	0.680776
P6BR	SG5	0.793713
SG4	SG5	0.63063
SG5	SG5	0
CFS-BS-P-IP17039	SG5	1
CFS-BS-P-IP17090	SG5	0.89289
CFS-BS-P-IP17102	SG5	0.984507
CFS-BS-P-IP17119	SG5	0.990401
CFS-BS-P-IP17152	SG5	0.972815
CFS-BS-P-IP17163	SG5	0.977474
CFS-BS-P-wcmcIP17036	SG5	0.808041
CFS-BS-P-wcmcIP17038	SG5	0.83239
CFS-BS-P-wcmcIP17120	SG5	0.990029
CFS-BS-P-wcmcIP17148	SG5	0.841636
CFS-BS-P-wcmcIP17237	SG5	0.830087
CFS-BS-P-wcmcIP17295	SG5	0.821709
CFS-BS-P-wcmcIP17077	SG5	0.956553
CFS-BS-P-wcmcIP17091	SG5	0.944308
CFS-BS-P-wcmcIP17093	SG5	0.967185
CFS-BS-P-wcmcIP17101	SG5	0.963326
CFS-BS-P-wcmcIP17115	SG5	0.929814
CFS-BS-P-wcmcIP17168	SG5	0.887194
CFS-BS-P-wcmcIP17007	SG5	1
CFS-BS-P-wcmcIP17019	SG5	0.976679
CFS-BS-P-wcmcIP17104	SG5	1
CFS-BS-P-wcmcIP17129	SG5	0.951371
CFS-BS-P-wcmcIP17151	SG5	0.966535
CFS-BS-P-wcmcIP17192	SG5	0.853405
CFS-BS-P-SMART089-2-WK14	SG5	0.92498
CFS-BS-P-SMART265WK0	SG5	0.887987
CFS-BS-P-SMART295-2-WK14	SG5	0.948448
CFS-BS-P-SMART295WK0	SG5	0.923593
CFS-BS-P-SMART312WK0	SG5	0.94012
CFS-BS-P-SMART323-2-WK14	SG5	0.986605
CFS-BS-P-241WK0	SG5	0.99475
CFS-BS-P-263WK0	SG5	1
CFS-BS-P-266WK0	SG5	0.994483
CFS-BS-P-306WK0	SG5	0.966513
CFS-BS-P-321WK0	SG5	0.99093
CFS-BS-P-323WK0	SG5	1
CFS-BS-P-336WK0	SG5	0.986927
CFS-BS-P-206WK0	SG5	0.932706
CFS-BS-P-231-2	SG5	0.952204
CFS-BS-P-234WK0	SG5	0.965024
CFS-BS-P-268WK0	SG5	0.941067
CFS-BS-P-328WK0	SG5	0.95723
CFS-BS-P-282WK0	SG5	0.927132
CFS-BS-P-313WK0	SG5	0.959958
CFS-BS-P-318WK0	SG5	0.969302
CFS-BS-P-319WK0	SG5	0.989281
CFS-BS-P-CSC032	SG5	0.995023
CFS-BS-P-CSC033	SG5	0.902324
CFS-BS-P-034	SG5	0.995012
CFS-BS-P-csc-024w0	SG5	0.95236
CFS-BS-P-SMART155w0	SG5	0.979194
CFS-BS-P-SMART341w0	SG5	0.969512
CFS-BS-P-SMART089WK0	SG5	0.95779
CFS-BS-P-SMART208WK0	SG5	0.956485
CFS-BS-P-SMART227WK0	SG5	0.822062
CFS-BS-P-SMART240WK0	SG5	0.831526
CFS-BS-P-SMART242WK0	SG5	0.820226
CFS-BS-P-SMART261WK0	SG5	0.872404
CFS-BS-P-SMART274WK0	SG5	0.80596
CFS-BS-P-SMART257WK0	SG5	0.99695
CFS-BS-P-SMART262WK0	SG5	1
CFS-BS-P-SMART348WK0	SG5	1
CFS-BS-P-SMART350WK0	SG5	0.993136
CFS-BS-P-SMART351WK0	SG5	0.993298
CFS-BS-P-SMART369WK0	SG5	0.990115
CFS-BS-P-SMART370WK0	SG5	1
CFS-BS-P-SMART376WK0	SG5	0.993176
CFS-BS-P-SMART208-2-WK14	SG5	0.901829
CFS-BS-P-SMART227-2-WK8	SG5	0.896337
CFS-BS-P-SMART242-2-6MO	SG5	0.872556
CFS-BS-P-SMART246-2-WK8	SG5	0.890864
CFS-BS-P-SMART261-2-WK16	SG5	0.948345
CFS-BS-P-SMART271WK0	SG5	0.9732
CFS-BS-P-SMART274-2-WK8	SG5	0.878461
CFS-BS-P-SMART384WK0	SG5	0.971843
GHLTB105_2_CFS	SG5	0.861383
GHLTB109_2_CFS	SG5	0.880827
GHLTB119_2_CFS	SG5	0.889614
GHLTB58_2_CFS	SG5	0.881425
GHLTB75_2_CFS	SG5	0.815608
GHLTB84_2_CFS	SG5	0.88267
GHLTB22_2_CFS	SG5	0.96108
GHLTB34_2_CFS	SG5	0.941522
GHLTB36_2_CFS	SG5	0.920018
GHLTB46_2_CFS	SG5	0.923202
GHLTB53_2_CFS	SG5	0.905793
GHLTB7_2_CFS	SG5	0.898942
GHLTB109_CFS	SG5	0.966729
GHLTB114_CFS	SG5	0.985428
GHLTB119_CFS	SG5	0.971403
GHLTB124_CFS	SG5	0.968742
GHLTB126_CFS	SG5	0.969263
GHLTB13_CFS	SG5	0.998121
GHLTB170_CFS	SG5	0.991254
GHLTB201_CFS	SG5	0.986381
GHLTB206_CFS	SG5	0.986799
GHLTB61_CFS	SG5	0.964947
GHLTB62_CFS	SG5	0.953124
GHLTB69_CFS	SG5	0.992184
GHLTB84_CFS	SG5	0.980476
GHLTB88_CFS	SG5	0.928955
GHLTB132_CFS	SG5	0.977347
GHLTB161_CFS	SG5	0.990564
GHLTB172_CFS	SG5	1
GHLTB186_CFS	SG5	0.977955
GHLTB204_CFS	SG5	0.977962
GHLTB229_CFS	SG5	0.992958
GHLTB36_CFS	SG5	0.965547
GHLTB46_CFS	SG5	0.993052
GHLTB53_CFS	SG5	0.994716
GHLTB58_CFS	SG5	0.994221
GHLTB117_CFS	SG5	0.994073
GHLTB128_CFS	SG5	0.993131
GHLTB138_CFS	SG5	0.994515
GHLTB188_CFS	SG5	0.994711
GHLTB19_CFS	SG5	0.995875
GHLTB192_CFS	SG5	0.977219
GHLTB208_CFS	SG5	0.992301
GHLTB217_CFS	SG5	0.994151
GHLTB22_CFS	SG5	0.994849
GHLTB34_CFS	SG5	0.991661
GHLTB105_CFS	SG5	0.968443
GHLTB16_CFS	SG5	0.996366
GHLTB17_CFS	SG5	0.99332
GHLTB27_CFS	SG5	0.981414
GHLTB7_CFS	SG5	0.993105
GHLTB71_CFS	SG5	0.975012
GHLTB75_CFS	SG5	0.986399
GHLTB76_CFS	SG5	0.977519
GHLTB9_CFS	SG5	0.986466
GHLTB99_CFS	SG5	0.987649
CFS-BS-P-SPSS-334	SG5	0.871538
CFS-BS-P-SPSS-336	SG5	0.904347
CFS-BS-P-SPSS-337	SG5	0.932188
CFS-BS-P-SPSS-340	SG5	0.922907
CFS-BS-P-SPSS-349	SG5	0.917551
CFS-BS-P-SPSS-350	SG5	0.978506
CFS-BS-P-SPSS-360	SG5	0.924166
CFS-BS-P-SPSS-361	SG5	0.927337
CFS-BS-P-SPSS-377	SG5	0.981897
CFS-BS-P-SPSS-308	SG5	0.972569
CFS-BS-P-SPSS-312	SG5	0.967051
CFS-BS-P-SPSS-313	SG5	0.932456
CFS-BS-P-SPSS-322	SG5	1
CFS-BS-P-SPSS-339	SG5	0.993201
CFS-BS-P-SPSS-342	SG5	0.955001
CFS-BS-U-gemus1752	SG5	0.990654
CFS-BS-U-gemus1954	SG5	0.996018
CFS-BS-U-gemus1970	SG5	0.995102
CFS-BS-U-gemus0597	SG5	0.996061
CFS-BS-U-gemus0740	SG5	0.995771
CFS-BS-U-gemus1125	SG5	0.999846
CFS-BS-U-gemus0365	SG5	0.999957
CFS-BS-U-gemus0384	SG5	0.998828
CFS-BS-U-gemus0543	SG5	0.972422
CFS-BS-U-gemus2460	SG5	0.961328
CFS-BS-U-gemus2709	SG5	0.999837
CFS-BS-U-gemus2913	SG5	0.895721
CFS-BS-U-gemus0859	SG5	0.998245
CFS-BS-U-gemus1052	SG5	0.980821
CFS-BS-U-gemus1088	SG5	0.939232
CFS-BS-U-gemus1195	SG5	0.999948
CFS-BS-U-gemus838	SG5	0.993947
CFS-BS-U-gemus840	SG5	1
CFS-BS-U-gemus843	SG5	0.981136
CFS-BS-U-gemus0666	SG5	0.916494
CFS-BS-U-gemus0324	SG5	0.99622
CFS-BS-U-gemus0512	SG5	0.97947
CFS-BS-U-gemus1181	SG5	0.919964
CFS-BS-U-gemus1184	SG5	0.981695
CFS-BS-U-gemus1187	SG5	0.98438
CFS-BS-U-gemus0877	SG5	0.939938
CFS-BS-U-metus0217	SG5	0.896008
CFS-BS-U-metus0223	SG5	0.921036
CFS-BS-U-metus0249	SG5	0.886035
CFS-BS-U-metus0258	SG5	0.87753
CFS-BS-U-metus0196	SG5	0.958841
CFS-BS-U-metus0222	SG5	0.94362
CFS-BS-U-metus0224	SG5	0.884558
CFS-BS-U-metus0252	SG5	0.92437
CFS-BS-U-metus0221	SG5	0.97682
CFS-BS-U-metus0225	SG5	0.974345
CFS-BS-U-metus0255	SG5	0.963928
CFS-BS-U-metus191	SG5	0.997853
CFS-BS-U-metus195	SG5	0.934281
CFS-BS-U-metus209	SG5	0.918926
CFS-BS-U-metus219	SG5	0.953594
CFS-BS-U-metus220	SG5	0.985774
3SER	CFS-BS-P-IP17039	1
BR1	CFS-BS-P-IP17039	0.95887
BR2	CFS-BS-P-IP17039	1
P6BR	CFS-BS-P-IP17039	0.952091
SG4	CFS-BS-P-IP17039	1
SG5	CFS-BS-P-IP17039	1
CFS-BS-P-IP17039	CFS-BS-P-IP17039	0
CFS-BS-P-IP17090	CFS-BS-P-IP17039	0.934303
CFS-BS-P-IP17102	CFS-BS-P-IP17039	0.81715
CFS-BS-P-IP17119	CFS-BS-P-IP17039	0.821273
CFS-BS-P-IP17152	CFS-BS-P-IP17039	0.775181
CFS-BS-P-IP17163	CFS-BS-P-IP17039	0.772271
CFS-BS-P-wcmcIP17036	CFS-BS-P-IP17039	0.889768
CFS-BS-P-wcmcIP17038	CFS-BS-P-IP17039	0.944861
CFS-BS-P-wcmcIP17120	CFS-BS-P-IP17039	0.872934
CFS-BS-P-wcmcIP17148	CFS-BS-P-IP17039	0.887356
CFS-BS-P-wcmcIP17237	CFS-BS-P-IP17039	0.804533
CFS-BS-P-wcmcIP17295	CFS-BS-P-IP17039	0.953309
CFS-BS-P-wcmcIP17077	CFS-BS-P-IP17039	0.897283
CFS-BS-P-wcmcIP17091	CFS-BS-P-IP17039	0.913751
CFS-BS-P-wcmcIP17093	CFS-BS-P-IP17039	0.763694
CFS-BS-P-wcmcIP17101	CFS-BS-P-IP17039	0.734636
CFS-BS-P-wcmcIP17115	CFS-BS-P-IP17039	0.907948
CFS-BS-P-wcmcIP17168	CFS-BS-P-IP17039	0.838522
CFS-BS-P-wcmcIP17007	CFS-BS-P-IP17039	1
CFS-BS-P-wcmcIP17019	CFS-BS-P-IP17039	0.886713
CFS-BS-P-wcmcIP17104	CFS-BS-P-IP17039	0.84602
CFS-BS-P-wcmcIP17129	CFS-BS-P-IP17039	0.844696
CFS-BS-P-wcmcIP17151	CFS-BS-P-IP17039	0.881071
CFS-BS-P-wcmcIP17192	CFS-BS-P-IP17039	0.994095
CFS-BS-P-SMART089-2-WK14	CFS-BS-P-IP17039	0.950371
CFS-BS-P-SMART265WK0	CFS-BS-P-IP17039	1
CFS-BS-P-SMART295-2-WK14	CFS-BS-P-IP17039	0.806824
CFS-BS-P-SMART295WK0	CFS-BS-P-IP17039	0.879836
CFS-BS-P-SMART312WK0	CFS-BS-P-IP17039	0.849486
CFS-BS-P-SMART323-2-WK14	CFS-BS-P-IP17039	0.803943
CFS-BS-P-241WK0	CFS-BS-P-IP17039	1
CFS-BS-P-263WK0	CFS-BS-P-IP17039	0.739531
CFS-BS-P-266WK0	CFS-BS-P-IP17039	0.607046
CFS-BS-P-306WK0	CFS-BS-P-IP17039	0.801679
CFS-BS-P-321WK0	CFS-BS-P-IP17039	1
CFS-BS-P-323WK0	CFS-BS-P-IP17039	0.931716
CFS-BS-P-336WK0	CFS-BS-P-IP17039	0.668095
CFS-BS-P-206WK0	CFS-BS-P-IP17039	0.818336
CFS-BS-P-231-2	CFS-BS-P-IP17039	0.85218
CFS-BS-P-234WK0	CFS-BS-P-IP17039	0.784182
CFS-BS-P-268WK0	CFS-BS-P-IP17039	0.876214
CFS-BS-P-328WK0	CFS-BS-P-IP17039	0.853606
CFS-BS-P-282WK0	CFS-BS-P-IP17039	0.821487
CFS-BS-P-313WK0	CFS-BS-P-IP17039	0.920241
CFS-BS-P-318WK0	CFS-BS-P-IP17039	0.826411
CFS-BS-P-319WK0	CFS-BS-P-IP17039	1
CFS-BS-P-CSC032	CFS-BS-P-IP17039	0.711987
CFS-BS-P-CSC033	CFS-BS-P-IP17039	0.863664
CFS-BS-P-034	CFS-BS-P-IP17039	0.901505
CFS-BS-P-csc-024w0	CFS-BS-P-IP17039	0.793357
CFS-BS-P-SMART155w0	CFS-BS-P-IP17039	0.675903
CFS-BS-P-SMART341w0	CFS-BS-P-IP17039	0.63516
CFS-BS-P-SMART089WK0	CFS-BS-P-IP17039	0.84229
CFS-BS-P-SMART208WK0	CFS-BS-P-IP17039	0.927512
CFS-BS-P-SMART227WK0	CFS-BS-P-IP17039	0.934293
CFS-BS-P-SMART240WK0	CFS-BS-P-IP17039	0.87237
CFS-BS-P-SMART242WK0	CFS-BS-P-IP17039	0.870692
CFS-BS-P-SMART261WK0	CFS-BS-P-IP17039	0.859972
CFS-BS-P-SMART274WK0	CFS-BS-P-IP17039	0.945645
CFS-BS-P-SMART257WK0	CFS-BS-P-IP17039	0.885204
CFS-BS-P-SMART262WK0	CFS-BS-P-IP17039	1
CFS-BS-P-SMART348WK0	CFS-BS-P-IP17039	0.786729
CFS-BS-P-SMART350WK0	CFS-BS-P-IP17039	1
CFS-BS-P-SMART351WK0	CFS-BS-P-IP17039	0.931576
CFS-BS-P-SMART369WK0	CFS-BS-P-IP17039	1
CFS-BS-P-SMART370WK0	CFS-BS-P-IP17039	1
CFS-BS-P-SMART376WK0	CFS-BS-P-IP17039	1
CFS-BS-P-SMART208-2-WK14	CFS-BS-P-IP17039	1
CFS-BS-P-SMART227-2-WK8	CFS-BS-P-IP17039	1
CFS-BS-P-SMART242-2-6MO	CFS-BS-P-IP17039	0.963543
CFS-BS-P-SMART246-2-WK8	CFS-BS-P-IP17039	0.98534
CFS-BS-P-SMART261-2-WK16	CFS-BS-P-IP17039	1
CFS-BS-P-SMART271WK0	CFS-BS-P-IP17039	0.775406
CFS-BS-P-SMART274-2-WK8	CFS-BS-P-IP17039	0.987095
CFS-BS-P-SMART384WK0	CFS-BS-P-IP17039	0.735444
GHLTB105_2_CFS	CFS-BS-P-IP17039	1
GHLTB109_2_CFS	CFS-BS-P-IP17039	1
GHLTB119_2_CFS	CFS-BS-P-IP17039	1
GHLTB58_2_CFS	CFS-BS-P-IP17039	0.983262
GHLTB75_2_CFS	CFS-BS-P-IP17039	0.986654
GHLTB84_2_CFS	CFS-BS-P-IP17039	1
GHLTB22_2_CFS	CFS-BS-P-IP17039	1
GHLTB34_2_CFS	CFS-BS-P-IP17039	1
GHLTB36_2_CFS	CFS-BS-P-IP17039	1
GHLTB46_2_CFS	CFS-BS-P-IP17039	1
GHLTB53_2_CFS	CFS-BS-P-IP17039	1
GHLTB7_2_CFS	CFS-BS-P-IP17039	0.975455
GHLTB109_CFS	CFS-BS-P-IP17039	1
GHLTB114_CFS	CFS-BS-P-IP17039	1
GHLTB119_CFS	CFS-BS-P-IP17039	1
GHLTB124_CFS	CFS-BS-P-IP17039	0.995873
GHLTB126_CFS	CFS-BS-P-IP17039	0.998275
GHLTB13_CFS	CFS-BS-P-IP17039	1
GHLTB170_CFS	CFS-BS-P-IP17039	1
GHLTB201_CFS	CFS-BS-P-IP17039	1
GHLTB206_CFS	CFS-BS-P-IP17039	0.997129
GHLTB61_CFS	CFS-BS-P-IP17039	1
GHLTB62_CFS	CFS-BS-P-IP17039	1
GHLTB69_CFS	CFS-BS-P-IP17039	0.999643
GHLTB84_CFS	CFS-BS-P-IP17039	1
GHLTB88_CFS	CFS-BS-P-IP17039	1
GHLTB132_CFS	CFS-BS-P-IP17039	1
GHLTB161_CFS	CFS-BS-P-IP17039	1
GHLTB172_CFS	CFS-BS-P-IP17039	1
GHLTB186_CFS	CFS-BS-P-IP17039	0.943696
GHLTB204_CFS	CFS-BS-P-IP17039	1
GHLTB229_CFS	CFS-BS-P-IP17039	1
GHLTB36_CFS	CFS-BS-P-IP17039	1
GHLTB46_CFS	CFS-BS-P-IP17039	1
GHLTB53_CFS	CFS-BS-P-IP17039	0.968439
GHLTB58_CFS	CFS-BS-P-IP17039	1
GHLTB117_CFS	CFS-BS-P-IP17039	1
GHLTB128_CFS	CFS-BS-P-IP17039	1
GHLTB138_CFS	CFS-BS-P-IP17039	1
GHLTB188_CFS	CFS-BS-P-IP17039	1
GHLTB19_CFS	CFS-BS-P-IP17039	0.984401
GHLTB192_CFS	CFS-BS-P-IP17039	1
GHLTB208_CFS	CFS-BS-P-IP17039	1
GHLTB217_CFS	CFS-BS-P-IP17039	1
GHLTB22_CFS	CFS-BS-P-IP17039	1
GHLTB34_CFS	CFS-BS-P-IP17039	1
GHLTB105_CFS	CFS-BS-P-IP17039	1
GHLTB16_CFS	CFS-BS-P-IP17039	1
GHLTB17_CFS	CFS-BS-P-IP17039	0.997791
GHLTB27_CFS	CFS-BS-P-IP17039	1
GHLTB7_CFS	CFS-BS-P-IP17039	0.997015
GHLTB71_CFS	CFS-BS-P-IP17039	1
GHLTB75_CFS	CFS-BS-P-IP17039	1
GHLTB76_CFS	CFS-BS-P-IP17039	1
GHLTB9_CFS	CFS-BS-P-IP17039	1
GHLTB99_CFS	CFS-BS-P-IP17039	1
CFS-BS-P-SPSS-334	CFS-BS-P-IP17039	0.889707
CFS-BS-P-SPSS-336	CFS-BS-P-IP17039	0.895518
CFS-BS-P-SPSS-337	CFS-BS-P-IP17039	0.912236
CFS-BS-P-SPSS-340	CFS-BS-P-IP17039	0.90915
CFS-BS-P-SPSS-349	CFS-BS-P-IP17039	0.841458
CFS-BS-P-SPSS-350	CFS-BS-P-IP17039	0.982636
CFS-BS-P-SPSS-360	CFS-BS-P-IP17039	0.875846
CFS-BS-P-SPSS-361	CFS-BS-P-IP17039	0.875797
CFS-BS-P-SPSS-377	CFS-BS-P-IP17039	1
CFS-BS-P-SPSS-308	CFS-BS-P-IP17039	1
CFS-BS-P-SPSS-312	CFS-BS-P-IP17039	1
CFS-BS-P-SPSS-313	CFS-BS-P-IP17039	0.970498
CFS-BS-P-SPSS-322	CFS-BS-P-IP17039	1
CFS-BS-P-SPSS-339	CFS-BS-P-IP17039	1
CFS-BS-P-SPSS-342	CFS-BS-P-IP17039	0.942193
CFS-BS-U-gemus1752	CFS-BS-P-IP17039	0.99843
CFS-BS-U-gemus1954	CFS-BS-P-IP17039	0.998617
CFS-BS-U-gemus1970	CFS-BS-P-IP17039	1
CFS-BS-U-gemus0597	CFS-BS-P-IP17039	1
CFS-BS-U-gemus0740	CFS-BS-P-IP17039	0.999196
CFS-BS-U-gemus1125	CFS-BS-P-IP17039	1
CFS-BS-U-gemus0365	CFS-BS-P-IP17039	1
CFS-BS-U-gemus0384	CFS-BS-P-IP17039	1
CFS-BS-U-gemus0543	CFS-BS-P-IP17039	1
CFS-BS-U-gemus2460	CFS-BS-P-IP17039	0.992907
CFS-BS-U-gemus2709	CFS-BS-P-IP17039	1
CFS-BS-U-gemus2913	CFS-BS-P-IP17039	0.993827
CFS-BS-U-gemus0859	CFS-BS-P-IP17039	1
CFS-BS-U-gemus1052	CFS-BS-P-IP17039	0.99797
CFS-BS-U-gemus1088	CFS-BS-P-IP17039	1
CFS-BS-U-gemus1195	CFS-BS-P-IP17039	1
CFS-BS-U-gemus838	CFS-BS-P-IP17039	1
CFS-BS-U-gemus840	CFS-BS-P-IP17039	1
CFS-BS-U-gemus843	CFS-BS-P-IP17039	1
CFS-BS-U-gemus0666	CFS-BS-P-IP17039	0.982163
CFS-BS-U-gemus0324	CFS-BS-P-IP17039	1
CFS-BS-U-gemus0512	CFS-BS-P-IP17039	0.997957
CFS-BS-U-gemus1181	CFS-BS-P-IP17039	0.992589
CFS-BS-U-gemus1184	CFS-BS-P-IP17039	1
CFS-BS-U-gemus1187	CFS-BS-P-IP17039	0.998841
CFS-BS-U-gemus0877	CFS-BS-P-IP17039	1
CFS-BS-U-metus0217	CFS-BS-P-IP17039	0.988898
CFS-BS-U-metus0223	CFS-BS-P-IP17039	0.995991
CFS-BS-U-metus0249	CFS-BS-P-IP17039	0.990993
CFS-BS-U-metus0258	CFS-BS-P-IP17039	1
CFS-BS-U-metus0196	CFS-BS-P-IP17039	1
CFS-BS-U-metus0222	CFS-BS-P-IP17039	1
CFS-BS-U-metus0224	CFS-BS-P-IP17039	0.994707
CFS-BS-U-metus0252	CFS-BS-P-IP17039	0.965917
CFS-BS-U-metus0221	CFS-BS-P-IP17039	1
CFS-BS-U-metus0225	CFS-BS-P-IP17039	1
CFS-BS-U-metus0255	CFS-BS-P-IP17039	1
CFS-BS-U-metus191	CFS-BS-P-IP17039	0.999899
CFS-BS-U-metus195	CFS-BS-P-IP17039	1
CFS-BS-U-metus209	CFS-BS-P-IP17039	0.991928
CFS-BS-U-metus219	CFS-BS-P-IP17039	1
CFS-BS-U-metus220	CFS-BS-P-IP17039	0.995854
3SER	CFS-BS-P-IP17090	0.883698
BR1	CFS-BS-P-IP17090	0.875556
BR2	CFS-BS-P-IP17090	0.769381
P6BR	CFS-BS-P-IP17090	0.805474
SG4	CFS-BS-P-IP17090	0.953291
SG5	CFS-BS-P-IP17090	0.89289
CFS-BS-P-IP17039	CFS-BS-P-IP17090	0.934303
CFS-BS-P-IP17090	CFS-BS-P-IP17090	0
CFS-BS-P-IP17102	CFS-BS-P-IP17090	0.859794
CFS-BS-P-IP17119	CFS-BS-P-IP17090	0.952244
CFS-BS-P-IP17152	CFS-BS-P-IP17090	0.893171
CFS-BS-P-IP17163	CFS-BS-P-IP17090	0.80322
CFS-BS-P-wcmcIP17036	CFS-BS-P-IP17090	0.792727
CFS-BS-P-wcmcIP17038	CFS-BS-P-IP17090	0.905061
CFS-BS-P-wcmcIP17120	CFS-BS-P-IP17090	0.783193
CFS-BS-P-wcmcIP17148	CFS-BS-P-IP17090	0.902383
CFS-BS-P-wcmcIP17237	CFS-BS-P-IP17090	0.910617
CFS-BS-P-wcmcIP17295	CFS-BS-P-IP17090	0.861692
CFS-BS-P-wcmcIP17077	CFS-BS-P-IP17090	0.831996
CFS-BS-P-wcmcIP17091	CFS-BS-P-IP17090	0.756538
CFS-BS-P-wcmcIP17093	CFS-BS-P-IP17090	0.860843
CFS-BS-P-wcmcIP17101	CFS-BS-P-IP17090	0.790215
CFS-BS-P-wcmcIP17115	CFS-BS-P-IP17090	0.830484
CFS-BS-P-wcmcIP17168	CFS-BS-P-IP17090	0.845486
CFS-BS-P-wcmcIP17007	CFS-BS-P-IP17090	0.954007
CFS-BS-P-wcmcIP17019	CFS-BS-P-IP17090	0.936239
CFS-BS-P-wcmcIP17104	CFS-BS-P-IP17090	0.940913
CFS-BS-P-wcmcIP17129	CFS-BS-P-IP17090	0.887483
CFS-BS-P-wcmcIP17151	CFS-BS-P-IP17090	0.96357
CFS-BS-P-wcmcIP17192	CFS-BS-P-IP17090	0.99523
CFS-BS-P-SMART089-2-WK14	CFS-BS-P-IP17090	0.843046
CFS-BS-P-SMART265WK0	CFS-BS-P-IP17090	0.842999
CFS-BS-P-SMART295-2-WK14	CFS-BS-P-IP17090	0.848109
CFS-BS-P-SMART295WK0	CFS-BS-P-IP17090	0.847039
CFS-BS-P-SMART312WK0	CFS-BS-P-IP17090	0.903458
CFS-BS-P-SMART323-2-WK14	CFS-BS-P-IP17090	0.816581
CFS-BS-P-241WK0	CFS-BS-P-IP17090	1
CFS-BS-P-263WK0	CFS-BS-P-IP17090	0.952364
CFS-BS-P-266WK0	CFS-BS-P-IP17090	0.89663
CFS-BS-P-306WK0	CFS-BS-P-IP17090	0.879804
CFS-BS-P-321WK0	CFS-BS-P-IP17090	0.961593
CFS-BS-P-323WK0	CFS-BS-P-IP17090	0.95645
CFS-BS-P-336WK0	CFS-BS-P-IP17090	0.893395
CFS-BS-P-206WK0	CFS-BS-P-IP17090	0.846447
CFS-BS-P-231-2	CFS-BS-P-IP17090	0.834513
CFS-BS-P-234WK0	CFS-BS-P-IP17090	0.812076
CFS-BS-P-268WK0	CFS-BS-P-IP17090	0.895676
CFS-BS-P-328WK0	CFS-BS-P-IP17090	0.878984
CFS-BS-P-282WK0	CFS-BS-P-IP17090	0.729332
CFS-BS-P-313WK0	CFS-BS-P-IP17090	0.896706
CFS-BS-P-318WK0	CFS-BS-P-IP17090	0.907818
CFS-BS-P-319WK0	CFS-BS-P-IP17090	0.977294
CFS-BS-P-CSC032	CFS-BS-P-IP17090	0.916992
CFS-BS-P-CSC033	CFS-BS-P-IP17090	0.869385
CFS-BS-P-034	CFS-BS-P-IP17090	1
CFS-BS-P-csc-024w0	CFS-BS-P-IP17090	0.855606
CFS-BS-P-SMART155w0	CFS-BS-P-IP17090	0.927028
CFS-BS-P-SMART341w0	CFS-BS-P-IP17090	0.884628
CFS-BS-P-SMART089WK0	CFS-BS-P-IP17090	0.862792
CFS-BS-P-SMART208WK0	CFS-BS-P-IP17090	0.883315
CFS-BS-P-SMART227WK0	CFS-BS-P-IP17090	0.78107
CFS-BS-P-SMART240WK0	CFS-BS-P-IP17090	0.728954
CFS-BS-P-SMART242WK0	CFS-BS-P-IP17090	0.759126
CFS-BS-P-SMART261WK0	CFS-BS-P-IP17090	0.789567
CFS-BS-P-SMART274WK0	CFS-BS-P-IP17090	0.777437
CFS-BS-P-SMART257WK0	CFS-BS-P-IP17090	0.973099
CFS-BS-P-SMART262WK0	CFS-BS-P-IP17090	1
CFS-BS-P-SMART348WK0	CFS-BS-P-IP17090	0.974039
CFS-BS-P-SMART350WK0	CFS-BS-P-IP17090	0.931137
CFS-BS-P-SMART351WK0	CFS-BS-P-IP17090	1
CFS-BS-P-SMART369WK0	CFS-BS-P-IP17090	1
CFS-BS-P-SMART370WK0	CFS-BS-P-IP17090	1
CFS-BS-P-SMART376WK0	CFS-BS-P-IP17090	1
CFS-BS-P-SMART208-2-WK14	CFS-BS-P-IP17090	0.808634
CFS-BS-P-SMART227-2-WK8	CFS-BS-P-IP17090	0.823664
CFS-BS-P-SMART242-2-6MO	CFS-BS-P-IP17090	0.789412
CFS-BS-P-SMART246-2-WK8	CFS-BS-P-IP17090	0.838246
CFS-BS-P-SMART261-2-WK16	CFS-BS-P-IP17090	0.97771
CFS-BS-P-SMART271WK0	CFS-BS-P-IP17090	0.882211
CFS-BS-P-SMART274-2-WK8	CFS-BS-P-IP17090	0.871968
CFS-BS-P-SMART384WK0	CFS-BS-P-IP17090	0.864797
GHLTB105_2_CFS	CFS-BS-P-IP17090	0.863192
GHLTB109_2_CFS	CFS-BS-P-IP17090	0.884305
GHLTB119_2_CFS	CFS-BS-P-IP17090	0.899988
GHLTB58_2_CFS	CFS-BS-P-IP17090	0.920911
GHLTB75_2_CFS	CFS-BS-P-IP17090	0.885146
GHLTB84_2_CFS	CFS-BS-P-IP17090	0.886164
GHLTB22_2_CFS	CFS-BS-P-IP17090	0.916428
GHLTB34_2_CFS	CFS-BS-P-IP17090	0.924017
GHLTB36_2_CFS	CFS-BS-P-IP17090	0.927036
GHLTB46_2_CFS	CFS-BS-P-IP17090	0.932541
GHLTB53_2_CFS	CFS-BS-P-IP17090	0.910784
GHLTB7_2_CFS	CFS-BS-P-IP17090	0.882061
GHLTB109_CFS	CFS-BS-P-IP17090	0.969303
GHLTB114_CFS	CFS-BS-P-IP17090	0.962674
GHLTB119_CFS	CFS-BS-P-IP17090	0.983764
GHLTB124_CFS	CFS-BS-P-IP17090	0.965742
GHLTB126_CFS	CFS-BS-P-IP17090	0.964215
GHLTB13_CFS	CFS-BS-P-IP17090	0.997368
GHLTB170_CFS	CFS-BS-P-IP17090	0.996063
GHLTB201_CFS	CFS-BS-P-IP17090	0.990425
GHLTB206_CFS	CFS-BS-P-IP17090	0.991785
GHLTB61_CFS	CFS-BS-P-IP17090	0.93311
GHLTB62_CFS	CFS-BS-P-IP17090	0.939363
GHLTB69_CFS	CFS-BS-P-IP17090	0.994808
GHLTB84_CFS	CFS-BS-P-IP17090	0.901132
GHLTB88_CFS	CFS-BS-P-IP17090	0.931257
GHLTB132_CFS	CFS-BS-P-IP17090	0.961876
GHLTB161_CFS	CFS-BS-P-IP17090	1
GHLTB172_CFS	CFS-BS-P-IP17090	1
GHLTB186_CFS	CFS-BS-P-IP17090	0.980203
GHLTB204_CFS	CFS-BS-P-IP17090	1
GHLTB229_CFS	CFS-BS-P-IP17090	0.987654
GHLTB36_CFS	CFS-BS-P-IP17090	0.957646
GHLTB46_CFS	CFS-BS-P-IP17090	0.976275
GHLTB53_CFS	CFS-BS-P-IP17090	1
GHLTB58_CFS	CFS-BS-P-IP17090	0.965668
GHLTB117_CFS	CFS-BS-P-IP17090	1
GHLTB128_CFS	CFS-BS-P-IP17090	1
GHLTB138_CFS	CFS-BS-P-IP17090	0.991912
GHLTB188_CFS	CFS-BS-P-IP17090	1
GHLTB19_CFS	CFS-BS-P-IP17090	1
GHLTB192_CFS	CFS-BS-P-IP17090	0.984651
GHLTB208_CFS	CFS-BS-P-IP17090	0.996419
GHLTB217_CFS	CFS-BS-P-IP17090	1
GHLTB22_CFS	CFS-BS-P-IP17090	0.966044
GHLTB34_CFS	CFS-BS-P-IP17090	1
GHLTB105_CFS	CFS-BS-P-IP17090	0.971964
GHLTB16_CFS	CFS-BS-P-IP17090	0.996537
GHLTB17_CFS	CFS-BS-P-IP17090	0.991256
GHLTB27_CFS	CFS-BS-P-IP17090	0.983276
GHLTB7_CFS	CFS-BS-P-IP17090	0.986698
GHLTB71_CFS	CFS-BS-P-IP17090	0.984347
GHLTB75_CFS	CFS-BS-P-IP17090	0.984304
GHLTB76_CFS	CFS-BS-P-IP17090	0.980941
GHLTB9_CFS	CFS-BS-P-IP17090	0.972918
GHLTB99_CFS	CFS-BS-P-IP17090	0.985442
CFS-BS-P-SPSS-334	CFS-BS-P-IP17090	0.837088
CFS-BS-P-SPSS-336	CFS-BS-P-IP17090	0.832126
CFS-BS-P-SPSS-337	CFS-BS-P-IP17090	0.829497
CFS-BS-P-SPSS-340	CFS-BS-P-IP17090	0.870862
CFS-BS-P-SPSS-349	CFS-BS-P-IP17090	0.850944
CFS-BS-P-SPSS-350	CFS-BS-P-IP17090	1
CFS-BS-P-SPSS-360	CFS-BS-P-IP17090	0.869448
CFS-BS-P-SPSS-361	CFS-BS-P-IP17090	0.845829
CFS-BS-P-SPSS-377	CFS-BS-P-IP17090	1
CFS-BS-P-SPSS-308	CFS-BS-P-IP17090	0.971353
CFS-BS-P-SPSS-312	CFS-BS-P-IP17090	0.964434
CFS-BS-P-SPSS-313	CFS-BS-P-IP17090	0.899563
CFS-BS-P-SPSS-322	CFS-BS-P-IP17090	1
CFS-BS-P-SPSS-339	CFS-BS-P-IP17090	1
CFS-BS-P-SPSS-342	CFS-BS-P-IP17090	0.913729
CFS-BS-U-gemus1752	CFS-BS-P-IP17090	0.980444
CFS-BS-U-gemus1954	CFS-BS-P-IP17090	0.993008
CFS-BS-U-gemus1970	CFS-BS-P-IP17090	0.998078
CFS-BS-U-gemus0597	CFS-BS-P-IP17090	0.998077
CFS-BS-U-gemus0740	CFS-BS-P-IP17090	0.9966
CFS-BS-U-gemus1125	CFS-BS-P-IP17090	0.999818
CFS-BS-U-gemus0365	CFS-BS-P-IP17090	0.999953
CFS-BS-U-gemus0384	CFS-BS-P-IP17090	0.999123
CFS-BS-U-gemus0543	CFS-BS-P-IP17090	0.989033
CFS-BS-U-gemus2460	CFS-BS-P-IP17090	0.976058
CFS-BS-U-gemus2709	CFS-BS-P-IP17090	0.999814
CFS-BS-U-gemus2913	CFS-BS-P-IP17090	0.90079
CFS-BS-U-gemus0859	CFS-BS-P-IP17090	0.998442
CFS-BS-U-gemus1052	CFS-BS-P-IP17090	0.969001
CFS-BS-U-gemus1088	CFS-BS-P-IP17090	0.932307
CFS-BS-U-gemus1195	CFS-BS-P-IP17090	0.999977
CFS-BS-U-gemus838	CFS-BS-P-IP17090	1
CFS-BS-U-gemus840	CFS-BS-P-IP17090	1
CFS-BS-U-gemus843	CFS-BS-P-IP17090	0.976114
CFS-BS-U-gemus0666	CFS-BS-P-IP17090	0.926977
CFS-BS-U-gemus0324	CFS-BS-P-IP17090	0.968981
CFS-BS-U-gemus0512	CFS-BS-P-IP17090	0.990284
CFS-BS-U-gemus1181	CFS-BS-P-IP17090	0.938041
CFS-BS-U-gemus1184	CFS-BS-P-IP17090	0.913392
CFS-BS-U-gemus1187	CFS-BS-P-IP17090	0.982722
CFS-BS-U-gemus0877	CFS-BS-P-IP17090	0.917108
CFS-BS-U-metus0217	CFS-BS-P-IP17090	0.873707
CFS-BS-U-metus0223	CFS-BS-P-IP17090	0.944208
CFS-BS-U-metus0249	CFS-BS-P-IP17090	0.893432
CFS-BS-U-metus0258	CFS-BS-P-IP17090	0.898529
CFS-BS-U-metus0196	CFS-BS-P-IP17090	0.927381
CFS-BS-U-metus0222	CFS-BS-P-IP17090	0.902289
CFS-BS-U-metus0224	CFS-BS-P-IP17090	0.901482
CFS-BS-U-metus0252	CFS-BS-P-IP17090	0.882072
CFS-BS-U-metus0221	CFS-BS-P-IP17090	0.942327
CFS-BS-U-metus0225	CFS-BS-P-IP17090	0.934395
CFS-BS-U-metus0255	CFS-BS-P-IP17090	0.788437
CFS-BS-U-metus191	CFS-BS-P-IP17090	0.998147
CFS-BS-U-metus195	CFS-BS-P-IP17090	0.941634
CFS-BS-U-metus209	CFS-BS-P-IP17090	0.916449
CFS-BS-U-metus219	CFS-BS-P-IP17090	0.923718
CFS-BS-U-metus220	CFS-BS-P-IP17090	0.991106
3SER	CFS-BS-P-IP17102	1
BR1	CFS-BS-P-IP17102	0.875633
BR2	CFS-BS-P-IP17102	0.951935
P6BR	CFS-BS-P-IP17102	0.894862
SG4	CFS-BS-P-IP17102	0.987286
SG5	CFS-BS-P-IP17102	0.984507
CFS-BS-P-IP17039	CFS-BS-P-IP17102	0.81715
CFS-BS-P-IP17090	CFS-BS-P-IP17102	0.859794
CFS-BS-P-IP17102	CFS-BS-P-IP17102	0
CFS-BS-P-IP17119	CFS-BS-P-IP17102	0.84135
CFS-BS-P-IP17152	CFS-BS-P-IP17102	0.781692
CFS-BS-P-IP17163	CFS-BS-P-IP17102	0.849875
CFS-BS-P-wcmcIP17036	CFS-BS-P-IP17102	0.914674
CFS-BS-P-wcmcIP17038	CFS-BS-P-IP17102	0.943047
CFS-BS-P-wcmcIP17120	CFS-BS-P-IP17102	0.894394
CFS-BS-P-wcmcIP17148	CFS-BS-P-IP17102	0.861345
CFS-BS-P-wcmcIP17237	CFS-BS-P-IP17102	0.849921
CFS-BS-P-wcmcIP17295	CFS-BS-P-IP17102	0.902752
CFS-BS-P-wcmcIP17077	CFS-BS-P-IP17102	0.897266
CFS-BS-P-wcmcIP17091	CFS-BS-P-IP17102	0.802753
CFS-BS-P-wcmcIP17093	CFS-BS-P-IP17102	0.763315
CFS-BS-P-wcmcIP17101	CFS-BS-P-IP17102	0.714352
CFS-BS-P-wcmcIP17115	CFS-BS-P-IP17102	0.901917
CFS-BS-P-wcmcIP17168	CFS-BS-P-IP17102	0.817066
CFS-BS-P-wcmcIP17007	CFS-BS-P-IP17102	0.877394
CFS-BS-P-wcmcIP17019	CFS-BS-P-IP17102	0.889783
CFS-BS-P-wcmcIP17104	CFS-BS-P-IP17102	0.926851
CFS-BS-P-wcmcIP17129	CFS-BS-P-IP17102	0.707957
CFS-BS-P-wcmcIP17151	CFS-BS-P-IP17102	0.797988
CFS-BS-P-wcmcIP17192	CFS-BS-P-IP17102	0.994535
CFS-BS-P-SMART089-2-WK14	CFS-BS-P-IP17102	0.896334
CFS-BS-P-SMART265WK0	CFS-BS-P-IP17102	0.906999
CFS-BS-P-SMART295-2-WK14	CFS-BS-P-IP17102	0.890306
CFS-BS-P-SMART295WK0	CFS-BS-P-IP17102	0.82706
CFS-BS-P-SMART312WK0	CFS-BS-P-IP17102	0.862936
CFS-BS-P-SMART323-2-WK14	CFS-BS-P-IP17102	0.881384
CFS-BS-P-241WK0	CFS-BS-P-IP17102	0.953967
CFS-BS-P-263WK0	CFS-BS-P-IP17102	0.905913
CFS-BS-P-266WK0	CFS-BS-P-IP17102	0.933655
CFS-BS-P-306WK0	CFS-BS-P-IP17102	0.899384
CFS-BS-P-321WK0	CFS-BS-P-IP17102	1
CFS-BS-P-323WK0	CFS-BS-P-IP17102	0.881065
CFS-BS-P-336WK0	CFS-BS-P-IP17102	0.794373
CFS-BS-P-206WK0	CFS-BS-P-IP17102	0.92224
CFS-BS-P-231-2	CFS-BS-P-IP17102	0.876082
CFS-BS-P-234WK0	CFS-BS-P-IP17102	0.788451
CFS-BS-P-268WK0	CFS-BS-P-IP17102	0.872357
CFS-BS-P-328WK0	CFS-BS-P-IP17102	0.700615
CFS-BS-P-282WK0	CFS-BS-P-IP17102	0.700226
CFS-BS-P-313WK0	CFS-BS-P-IP17102	0.744173
CFS-BS-P-318WK0	CFS-BS-P-IP17102	0.853003
CFS-BS-P-319WK0	CFS-BS-P-IP17102	0.912515
CFS-BS-P-CSC032	CFS-BS-P-IP17102	0.932869
CFS-BS-P-CSC033	CFS-BS-P-IP17102	0.937535
CFS-BS-P-034	CFS-BS-P-IP17102	0.905505
CFS-BS-P-csc-024w0	CFS-BS-P-IP17102	0.755794
CFS-BS-P-SMART155w0	CFS-BS-P-IP17102	0.805797
CFS-BS-P-SMART341w0	CFS-BS-P-IP17102	0.867453
CFS-BS-P-SMART089WK0	CFS-BS-P-IP17102	0.715803
CFS-BS-P-SMART208WK0	CFS-BS-P-IP17102	0.721393
CFS-BS-P-SMART227WK0	CFS-BS-P-IP17102	0.847029
CFS-BS-P-SMART240WK0	CFS-BS-P-IP17102	0.834158
CFS-BS-P-SMART242WK0	CFS-BS-P-IP17102	0.845712
CFS-BS-P-SMART261WK0	CFS-BS-P-IP17102	0.760059
CFS-BS-P-SMART274WK0	CFS-BS-P-IP17102	0.876184
CFS-BS-P-SMART257WK0	CFS-BS-P-IP17102	0.890923
CFS-BS-P-SMART262WK0	CFS-BS-P-IP17102	1
CFS-BS-P-SMART348WK0	CFS-BS-P-IP17102	0.895278
CFS-BS-P-SMART350WK0	CFS-BS-P-IP17102	1
CFS-BS-P-SMART351WK0	CFS-BS-P-IP17102	0.854792
CFS-BS-P-SMART369WK0	CFS-BS-P-IP17102	0.911064
CFS-BS-P-SMART370WK0	CFS-BS-P-IP17102	1
CFS-BS-P-SMART376WK0	CFS-BS-P-IP17102	0.885566
CFS-BS-P-SMART208-2-WK14	CFS-BS-P-IP17102	0.889378
CFS-BS-P-SMART227-2-WK8	CFS-BS-P-IP17102	0.919872
CFS-BS-P-SMART242-2-6MO	CFS-BS-P-IP17102	0.96956
CFS-BS-P-SMART246-2-WK8	CFS-BS-P-IP17102	0.941994
CFS-BS-P-SMART261-2-WK16	CFS-BS-P-IP17102	0.971155
CFS-BS-P-SMART271WK0	CFS-BS-P-IP17102	0.895686
CFS-BS-P-SMART274-2-WK8	CFS-BS-P-IP17102	0.927096
CFS-BS-P-SMART384WK0	CFS-BS-P-IP17102	0.920137
GHLTB105_2_CFS	CFS-BS-P-IP17102	0.955079
GHLTB109_2_CFS	CFS-BS-P-IP17102	0.960089
GHLTB119_2_CFS	CFS-BS-P-IP17102	1
GHLTB58_2_CFS	CFS-BS-P-IP17102	1
GHLTB75_2_CFS	CFS-BS-P-IP17102	0.92138
GHLTB84_2_CFS	CFS-BS-P-IP17102	1
GHLTB22_2_CFS	CFS-BS-P-IP17102	0.975037
GHLTB34_2_CFS	CFS-BS-P-IP17102	0.913873
GHLTB36_2_CFS	CFS-BS-P-IP17102	0.987006
GHLTB46_2_CFS	CFS-BS-P-IP17102	0.963371
GHLTB53_2_CFS	CFS-BS-P-IP17102	0.977931
GHLTB7_2_CFS	CFS-BS-P-IP17102	0.893647
GHLTB109_CFS	CFS-BS-P-IP17102	0.991457
GHLTB114_CFS	CFS-BS-P-IP17102	0.989901
GHLTB119_CFS	CFS-BS-P-IP17102	0.990304
GHLTB124_CFS	CFS-BS-P-IP17102	0.979931
GHLTB126_CFS	CFS-BS-P-IP17102	0.984922
GHLTB13_CFS	CFS-BS-P-IP17102	0.999496
GHLTB170_CFS	CFS-BS-P-IP17102	0.997897
GHLTB201_CFS	CFS-BS-P-IP17102	0.995787
GHLTB206_CFS	CFS-BS-P-IP17102	0.99525
GHLTB61_CFS	CFS-BS-P-IP17102	0.903144
GHLTB62_CFS	CFS-BS-P-IP17102	1
GHLTB69_CFS	CFS-BS-P-IP17102	0.997851
GHLTB84_CFS	CFS-BS-P-IP17102	0.90443
GHLTB88_CFS	CFS-BS-P-IP17102	0.971592
GHLTB132_CFS	CFS-BS-P-IP17102	0.979087
GHLTB161_CFS	CFS-BS-P-IP17102	0.995636
GHLTB172_CFS	CFS-BS-P-IP17102	1
GHLTB186_CFS	CFS-BS-P-IP17102	0.975289
GHLTB204_CFS	CFS-BS-P-IP17102	1
GHLTB229_CFS	CFS-BS-P-IP17102	1
GHLTB36_CFS	CFS-BS-P-IP17102	1
GHLTB46_CFS	CFS-BS-P-IP17102	0.94962
GHLTB53_CFS	CFS-BS-P-IP17102	1
GHLTB58_CFS	CFS-BS-P-IP17102	1
GHLTB117_CFS	CFS-BS-P-IP17102	1
GHLTB128_CFS	CFS-BS-P-IP17102	0.993901
GHLTB138_CFS	CFS-BS-P-IP17102	1
GHLTB188_CFS	CFS-BS-P-IP17102	1
GHLTB19_CFS	CFS-BS-P-IP17102	1
GHLTB192_CFS	CFS-BS-P-IP17102	0.97984
GHLTB208_CFS	CFS-BS-P-IP17102	0.996385
GHLTB217_CFS	CFS-BS-P-IP17102	1
GHLTB22_CFS	CFS-BS-P-IP17102	1
GHLTB34_CFS	CFS-BS-P-IP17102	1
GHLTB105_CFS	CFS-BS-P-IP17102	0.971342
GHLTB16_CFS	CFS-BS-P-IP17102	0.996931
GHLTB17_CFS	CFS-BS-P-IP17102	0.992972
GHLTB27_CFS	CFS-BS-P-IP17102	0.986719
GHLTB7_CFS	CFS-BS-P-IP17102	0.979856
GHLTB71_CFS	CFS-BS-P-IP17102	0.97329
GHLTB75_CFS	CFS-BS-P-IP17102	0.990172
GHLTB76_CFS	CFS-BS-P-IP17102	0.981432
GHLTB9_CFS	CFS-BS-P-IP17102	0.988062
GHLTB99_CFS	CFS-BS-P-IP17102	0.989615
CFS-BS-P-SPSS-334	CFS-BS-P-IP17102	0.852368
CFS-BS-P-SPSS-336	CFS-BS-P-IP17102	0.862823
CFS-BS-P-SPSS-337	CFS-BS-P-IP17102	0.857291
CFS-BS-P-SPSS-340	CFS-BS-P-IP17102	0.922917
CFS-BS-P-SPSS-349	CFS-BS-P-IP17102	0.930613
CFS-BS-P-SPSS-350	CFS-BS-P-IP17102	0.984805
CFS-BS-P-SPSS-360	CFS-BS-P-IP17102	0.905097
CFS-BS-P-SPSS-361	CFS-BS-P-IP17102	0.848302
CFS-BS-P-SPSS-377	CFS-BS-P-IP17102	1
CFS-BS-P-SPSS-308	CFS-BS-P-IP17102	0.89327
CFS-BS-P-SPSS-312	CFS-BS-P-IP17102	0.828264
CFS-BS-P-SPSS-313	CFS-BS-P-IP17102	0.901578
CFS-BS-P-SPSS-322	CFS-BS-P-IP17102	1
CFS-BS-P-SPSS-339	CFS-BS-P-IP17102	0.885134
CFS-BS-P-SPSS-342	CFS-BS-P-IP17102	0.804437
CFS-BS-U-gemus1752	CFS-BS-P-IP17102	0.984622
CFS-BS-U-gemus1954	CFS-BS-P-IP17102	0.99569
CFS-BS-U-gemus1970	CFS-BS-P-IP17102	0.996031
CFS-BS-U-gemus0597	CFS-BS-P-IP17102	0.998517
CFS-BS-U-gemus0740	CFS-BS-P-IP17102	0.997212
CFS-BS-U-gemus1125	CFS-BS-P-IP17102	0.999874
CFS-BS-U-gemus0365	CFS-BS-P-IP17102	0.999979
CFS-BS-U-gemus0384	CFS-BS-P-IP17102	0.999614
CFS-BS-U-gemus0543	CFS-BS-P-IP17102	0.994805
CFS-BS-U-gemus2460	CFS-BS-P-IP17102	0.979408
CFS-BS-U-gemus2709	CFS-BS-P-IP17102	0.999899
CFS-BS-U-gemus2913	CFS-BS-P-IP17102	0.947438
CFS-BS-U-gemus0859	CFS-BS-P-IP17102	0.998942
CFS-BS-U-gemus1052	CFS-BS-P-IP17102	0.986425
CFS-BS-U-gemus1088	CFS-BS-P-IP17102	0.936354
CFS-BS-U-gemus1195	CFS-BS-P-IP17102	0.999976
CFS-BS-U-gemus838	CFS-BS-P-IP17102	1
CFS-BS-U-gemus840	CFS-BS-P-IP17102	1
CFS-BS-U-gemus843	CFS-BS-P-IP17102	0.972882
CFS-BS-U-gemus0666	CFS-BS-P-IP17102	0.930385
CFS-BS-U-gemus0324	CFS-BS-P-IP17102	0.995924
CFS-BS-U-gemus0512	CFS-BS-P-IP17102	0.996433
CFS-BS-U-gemus1181	CFS-BS-P-IP17102	0.966658
CFS-BS-U-gemus1184	CFS-BS-P-IP17102	0.960324
CFS-BS-U-gemus1187	CFS-BS-P-IP17102	0.987041
CFS-BS-U-gemus0877	CFS-BS-P-IP17102	0.915823
CFS-BS-U-metus0217	CFS-BS-P-IP17102	0.927703
CFS-BS-U-metus0223	CFS-BS-P-IP17102	0.9771
CFS-BS-U-metus0249	CFS-BS-P-IP17102	0.925474
CFS-BS-U-metus0258	CFS-BS-P-IP17102	0.949897
CFS-BS-U-metus0196	CFS-BS-P-IP17102	0.922485
CFS-BS-U-metus0222	CFS-BS-P-IP17102	0.922173
CFS-BS-U-metus0224	CFS-BS-P-IP17102	0.947167
CFS-BS-U-metus0252	CFS-BS-P-IP17102	0.859916
CFS-BS-U-metus0221	CFS-BS-P-IP17102	0.920982
CFS-BS-U-metus0225	CFS-BS-P-IP17102	0.93221
CFS-BS-U-metus0255	CFS-BS-P-IP17102	0.93944
CFS-BS-U-metus191	CFS-BS-P-IP17102	0.998932
CFS-BS-U-metus195	CFS-BS-P-IP17102	0.979264
CFS-BS-U-metus209	CFS-BS-P-IP17102	0.96496
CFS-BS-U-metus219	CFS-BS-P-IP17102	0.967851
CFS-BS-U-metus220	CFS-BS-P-IP17102	0.991278
3SER	CFS-BS-P-IP17119	0.954871
BR1	CFS-BS-P-IP17119	0.906889
BR2	CFS-BS-P-IP17119	0.955646
P6BR	CFS-BS-P-IP17119	0.926926
SG4	CFS-BS-P-IP17119	0.987486
SG5	CFS-BS-P-IP17119	0.990401
CFS-BS-P-IP17039	CFS-BS-P-IP17119	0.821273
CFS-BS-P-IP17090	CFS-BS-P-IP17119	0.952244
CFS-BS-P-IP17102	CFS-BS-P-IP17119	0.84135
CFS-BS-P-IP17119	CFS-BS-P-IP17119	0
CFS-BS-P-IP17152	CFS-BS-P-IP17119	0.645966
CFS-BS-P-IP17163	CFS-BS-P-IP17119	0.734973
CFS-BS-P-wcmcIP17036	CFS-BS-P-IP17119	0.901789
CFS-BS-P-wcmcIP17038	CFS-BS-P-IP17119	0.944948
CFS-BS-P-wcmcIP17120	CFS-BS-P-IP17119	0.856399
CFS-BS-P-wcmcIP17148	CFS-BS-P-IP17119	0.853813
CFS-BS-P-wcmcIP17237	CFS-BS-P-IP17119	0.840534
CFS-BS-P-wcmcIP17295	CFS-BS-P-IP17119	0.904751
CFS-BS-P-wcmcIP17077	CFS-BS-P-IP17119	0.886377
CFS-BS-P-wcmcIP17091	CFS-BS-P-IP17119	0.853739
CFS-BS-P-wcmcIP17093	CFS-BS-P-IP17119	0.697853
CFS-BS-P-wcmcIP17101	CFS-BS-P-IP17119	0.792028
CFS-BS-P-wcmcIP17115	CFS-BS-P-IP17119	0.896821
CFS-BS-P-wcmcIP17168	CFS-BS-P-IP17119	0.792218
CFS-BS-P-wcmcIP17007	CFS-BS-P-IP17119	0.818047
CFS-BS-P-wcmcIP17019	CFS-BS-P-IP17119	0.718484
CFS-BS-P-wcmcIP17104	CFS-BS-P-IP17119	0.850225
CFS-BS-P-wcmcIP17129	CFS-BS-P-IP17119	0.875091
CFS-BS-P-wcmcIP17151	CFS-BS-P-IP17119	0.873985
CFS-BS-P-wcmcIP17192	CFS-BS-P-IP17119	0.993788
CFS-BS-P-SMART089-2-WK14	CFS-BS-P-IP17119	0.91283
CFS-BS-P-SMART265WK0	CFS-BS-P-IP17119	0.943235
CFS-BS-P-SMART295-2-WK14	CFS-BS-P-IP17119	0.818271
CFS-BS-P-SMART295WK0	CFS-BS-P-IP17119	0.837249
CFS-BS-P-SMART312WK0	CFS-BS-P-IP17119	0.830841
CFS-BS-P-SMART323-2-WK14	CFS-BS-P-IP17119	0.818084
CFS-BS-P-241WK0	CFS-BS-P-IP17119	0.881706
CFS-BS-P-263WK0	CFS-BS-P-IP17119	0.922247
CFS-BS-P-266WK0	CFS-BS-P-IP17119	0.925749
CFS-BS-P-306WK0	CFS-BS-P-IP17119	0.907556
CFS-BS-P-321WK0	CFS-BS-P-IP17119	0.86043
CFS-BS-P-323WK0	CFS-BS-P-IP17119	0.809999
CFS-BS-P-336WK0	CFS-BS-P-IP17119	0.776108
CFS-BS-P-206WK0	CFS-BS-P-IP17119	0.829665
CFS-BS-P-231-2	CFS-BS-P-IP17119	0.699923
CFS-BS-P-234WK0	CFS-BS-P-IP17119	0.696952
CFS-BS-P-268WK0	CFS-BS-P-IP17119	0.85447
CFS-BS-P-328WK0	CFS-BS-P-IP17119	0.794423
CFS-BS-P-282WK0	CFS-BS-P-IP17119	0.796993
CFS-BS-P-313WK0	CFS-BS-P-IP17119	0.831382
CFS-BS-P-318WK0	CFS-BS-P-IP17119	0.688078
CFS-BS-P-319WK0	CFS-BS-P-IP17119	0.932702
CFS-BS-P-CSC032	CFS-BS-P-IP17119	0.841738
CFS-BS-P-CSC033	CFS-BS-P-IP17119	0.893228
CFS-BS-P-034	CFS-BS-P-IP17119	0.838035
CFS-BS-P-csc-024w0	CFS-BS-P-IP17119	0.710797
CFS-BS-P-SMART155w0	CFS-BS-P-IP17119	0.856838
CFS-BS-P-SMART341w0	CFS-BS-P-IP17119	0.888307
CFS-BS-P-SMART089WK0	CFS-BS-P-IP17119	0.754752
CFS-BS-P-SMART208WK0	CFS-BS-P-IP17119	0.812026
CFS-BS-P-SMART227WK0	CFS-BS-P-IP17119	0.830679
CFS-BS-P-SMART240WK0	CFS-BS-P-IP17119	0.788437
CFS-BS-P-SMART242WK0	CFS-BS-P-IP17119	0.823968
CFS-BS-P-SMART261WK0	CFS-BS-P-IP17119	0.758284
CFS-BS-P-SMART274WK0	CFS-BS-P-IP17119	0.899546
CFS-BS-P-SMART257WK0	CFS-BS-P-IP17119	0.911714
CFS-BS-P-SMART262WK0	CFS-BS-P-IP17119	1
CFS-BS-P-SMART348WK0	CFS-BS-P-IP17119	0.778333
CFS-BS-P-SMART350WK0	CFS-BS-P-IP17119	1
CFS-BS-P-SMART351WK0	CFS-BS-P-IP17119	0.81828
CFS-BS-P-SMART369WK0	CFS-BS-P-IP17119	0.976228
CFS-BS-P-SMART370WK0	CFS-BS-P-IP17119	1
CFS-BS-P-SMART376WK0	CFS-BS-P-IP17119	0.757433
CFS-BS-P-SMART208-2-WK14	CFS-BS-P-IP17119	0.908188
CFS-BS-P-SMART227-2-WK8	CFS-BS-P-IP17119	0.950204
CFS-BS-P-SMART242-2-6MO	CFS-BS-P-IP17119	0.953321
CFS-BS-P-SMART246-2-WK8	CFS-BS-P-IP17119	0.943689
CFS-BS-P-SMART261-2-WK16	CFS-BS-P-IP17119	0.907184
CFS-BS-P-SMART271WK0	CFS-BS-P-IP17119	0.865596
CFS-BS-P-SMART274-2-WK8	CFS-BS-P-IP17119	0.951209
CFS-BS-P-SMART384WK0	CFS-BS-P-IP17119	0.801329
GHLTB105_2_CFS	CFS-BS-P-IP17119	0.956343
GHLTB109_2_CFS	CFS-BS-P-IP17119	0.959697
GHLTB119_2_CFS	CFS-BS-P-IP17119	0.99236
GHLTB58_2_CFS	CFS-BS-P-IP17119	0.94226
GHLTB75_2_CFS	CFS-BS-P-IP17119	0.931379
GHLTB84_2_CFS	CFS-BS-P-IP17119	0.944901
GHLTB22_2_CFS	CFS-BS-P-IP17119	0.971412
GHLTB34_2_CFS	CFS-BS-P-IP17119	0.956483
GHLTB36_2_CFS	CFS-BS-P-IP17119	0.993412
GHLTB46_2_CFS	CFS-BS-P-IP17119	0.946464
GHLTB53_2_CFS	CFS-BS-P-IP17119	0.959883
GHLTB7_2_CFS	CFS-BS-P-IP17119	0.936353
GHLTB109_CFS	CFS-BS-P-IP17119	0.994926
GHLTB114_CFS	CFS-BS-P-IP17119	0.974875
GHLTB119_CFS	CFS-BS-P-IP17119	0.981794
GHLTB124_CFS	CFS-BS-P-IP17119	0.986762
GHLTB126_CFS	CFS-BS-P-IP17119	0.982545
GHLTB13_CFS	CFS-BS-P-IP17119	0.999223
GHLTB170_CFS	CFS-BS-P-IP17119	0.998469
GHLTB201_CFS	CFS-BS-P-IP17119	0.997552
GHLTB206_CFS	CFS-BS-P-IP17119	0.998808
GHLTB61_CFS	CFS-BS-P-IP17119	0.950935
GHLTB62_CFS	CFS-BS-P-IP17119	0.974713
GHLTB69_CFS	CFS-BS-P-IP17119	0.999019
GHLTB84_CFS	CFS-BS-P-IP17119	0.969909
GHLTB88_CFS	CFS-BS-P-IP17119	0.9829
GHLTB132_CFS	CFS-BS-P-IP17119	0.988762
GHLTB161_CFS	CFS-BS-P-IP17119	0.995731
GHLTB172_CFS	CFS-BS-P-IP17119	1
GHLTB186_CFS	CFS-BS-P-IP17119	0.975242
GHLTB204_CFS	CFS-BS-P-IP17119	0.965654
GHLTB229_CFS	CFS-BS-P-IP17119	0.984448
GHLTB36_CFS	CFS-BS-P-IP17119	0.983248
GHLTB46_CFS	CFS-BS-P-IP17119	0.987359
GHLTB53_CFS	CFS-BS-P-IP17119	0.996091
GHLTB58_CFS	CFS-BS-P-IP17119	0.977965
GHLTB117_CFS	CFS-BS-P-IP17119	1
GHLTB128_CFS	CFS-BS-P-IP17119	1
GHLTB138_CFS	CFS-BS-P-IP17119	0.998202
GHLTB188_CFS	CFS-BS-P-IP17119	1
GHLTB19_CFS	CFS-BS-P-IP17119	1
GHLTB192_CFS	CFS-BS-P-IP17119	0.972377
GHLTB208_CFS	CFS-BS-P-IP17119	0.989633
GHLTB217_CFS	CFS-BS-P-IP17119	1
GHLTB22_CFS	CFS-BS-P-IP17119	1
GHLTB34_CFS	CFS-BS-P-IP17119	1
GHLTB105_CFS	CFS-BS-P-IP17119	0.987886
GHLTB16_CFS	CFS-BS-P-IP17119	0.998276
GHLTB17_CFS	CFS-BS-P-IP17119	0.993167
GHLTB27_CFS	CFS-BS-P-IP17119	0.997412
GHLTB7_CFS	CFS-BS-P-IP17119	0.994664
GHLTB71_CFS	CFS-BS-P-IP17119	0.990361
GHLTB75_CFS	CFS-BS-P-IP17119	0.99271
GHLTB76_CFS	CFS-BS-P-IP17119	0.988514
GHLTB9_CFS	CFS-BS-P-IP17119	0.995064
GHLTB99_CFS	CFS-BS-P-IP17119	0.995845
CFS-BS-P-SPSS-334	CFS-BS-P-IP17119	0.804236
CFS-BS-P-SPSS-336	CFS-BS-P-IP17119	0.867788
CFS-BS-P-SPSS-337	CFS-BS-P-IP17119	0.848852
CFS-BS-P-SPSS-340	CFS-BS-P-IP17119	0.889586
CFS-BS-P-SPSS-349	CFS-BS-P-IP17119	0.816146
CFS-BS-P-SPSS-350	CFS-BS-P-IP17119	0.946939
CFS-BS-P-SPSS-360	CFS-BS-P-IP17119	0.885373
CFS-BS-P-SPSS-361	CFS-BS-P-IP17119	0.818733
CFS-BS-P-SPSS-377	CFS-BS-P-IP17119	1
CFS-BS-P-SPSS-308	CFS-BS-P-IP17119	0.971543
CFS-BS-P-SPSS-312	CFS-BS-P-IP17119	0.954282
CFS-BS-P-SPSS-313	CFS-BS-P-IP17119	0.884756
CFS-BS-P-SPSS-322	CFS-BS-P-IP17119	1
CFS-BS-P-SPSS-339	CFS-BS-P-IP17119	1
CFS-BS-P-SPSS-342	CFS-BS-P-IP17119	0.797801
CFS-BS-U-gemus1752	CFS-BS-P-IP17119	0.989328
CFS-BS-U-gemus1954	CFS-BS-P-IP17119	0.995798
CFS-BS-U-gemus1970	CFS-BS-P-IP17119	0.996877
CFS-BS-U-gemus0597	CFS-BS-P-IP17119	0.998484
CFS-BS-U-gemus0740	CFS-BS-P-IP17119	0.996029
CFS-BS-U-gemus1125	CFS-BS-P-IP17119	0.999904
CFS-BS-U-gemus0365	CFS-BS-P-IP17119	0.999994
CFS-BS-U-gemus0384	CFS-BS-P-IP17119	0.999747
CFS-BS-U-gemus0543	CFS-BS-P-IP17119	0.994769
CFS-BS-U-gemus2460	CFS-BS-P-IP17119	0.981534
CFS-BS-U-gemus2709	CFS-BS-P-IP17119	0.999923
CFS-BS-U-gemus2913	CFS-BS-P-IP17119	0.95493
CFS-BS-U-gemus0859	CFS-BS-P-IP17119	0.999091
CFS-BS-U-gemus1052	CFS-BS-P-IP17119	0.987404
CFS-BS-U-gemus1088	CFS-BS-P-IP17119	0.956103
CFS-BS-U-gemus1195	CFS-BS-P-IP17119	0.999981
CFS-BS-U-gemus838	CFS-BS-P-IP17119	0.93517
CFS-BS-U-gemus840	CFS-BS-P-IP17119	0.96241
CFS-BS-U-gemus843	CFS-BS-P-IP17119	0.974302
CFS-BS-U-gemus0666	CFS-BS-P-IP17119	0.946867
CFS-BS-U-gemus0324	CFS-BS-P-IP17119	0.993188
CFS-BS-U-gemus0512	CFS-BS-P-IP17119	0.994473
CFS-BS-U-gemus1181	CFS-BS-P-IP17119	0.970247
CFS-BS-U-gemus1184	CFS-BS-P-IP17119	0.896897
CFS-BS-U-gemus1187	CFS-BS-P-IP17119	0.98544
CFS-BS-U-gemus0877	CFS-BS-P-IP17119	0.916203
CFS-BS-U-metus0217	CFS-BS-P-IP17119	0.948832
CFS-BS-U-metus0223	CFS-BS-P-IP17119	0.982703
CFS-BS-U-metus0249	CFS-BS-P-IP17119	0.945514
CFS-BS-U-metus0258	CFS-BS-P-IP17119	0.960149
CFS-BS-U-metus0196	CFS-BS-P-IP17119	0.922204
CFS-BS-U-metus0222	CFS-BS-P-IP17119	0.94192
CFS-BS-U-metus0224	CFS-BS-P-IP17119	0.945213
CFS-BS-U-metus0252	CFS-BS-P-IP17119	0.883441
CFS-BS-U-metus0221	CFS-BS-P-IP17119	0.921411
CFS-BS-U-metus0225	CFS-BS-P-IP17119	0.891487
CFS-BS-U-metus0255	CFS-BS-P-IP17119	0.943323
CFS-BS-U-metus191	CFS-BS-P-IP17119	0.99912
CFS-BS-U-metus195	CFS-BS-P-IP17119	0.978335
CFS-BS-U-metus209	CFS-BS-P-IP17119	0.974897
CFS-BS-U-metus219	CFS-BS-P-IP17119	0.978562
CFS-BS-U-metus220	CFS-BS-P-IP17119	0.993825
3SER	CFS-BS-P-IP17152	1
BR1	CFS-BS-P-IP17152	0.927721
BR2	CFS-BS-P-IP17152	0.960321
P6BR	CFS-BS-P-IP17152	0.920899
SG4	CFS-BS-P-IP17152	0.994476
SG5	CFS-BS-P-IP17152	0.972815
CFS-BS-P-IP17039	CFS-BS-P-IP17152	0.775181
CFS-BS-P-IP17090	CFS-BS-P-IP17152	0.893171
CFS-BS-P-IP17102	CFS-BS-P-IP17152	0.781692
CFS-BS-P-IP17119	CFS-BS-P-IP17152	0.645966
CFS-BS-P-IP17152	CFS-BS-P-IP17152	0
CFS-BS-P-IP17163	CFS-BS-P-IP17152	0.586685
CFS-BS-P-wcmcIP17036	CFS-BS-P-IP17152	0.837878
CFS-BS-P-wcmcIP17038	CFS-BS-P-IP17152	0.950953
CFS-BS-P-wcmcIP17120	CFS-BS-P-IP17152	0.802456
CFS-BS-P-wcmcIP17148	CFS-BS-P-IP17152	0.83941
CFS-BS-P-wcmcIP17237	CFS-BS-P-IP17152	0.785053
CFS-BS-P-wcmcIP17295	CFS-BS-P-IP17152	0.881749
CFS-BS-P-wcmcIP17077	CFS-BS-P-IP17152	0.882243
CFS-BS-P-wcmcIP17091	CFS-BS-P-IP17152	0.845661
CFS-BS-P-wcmcIP17093	CFS-BS-P-IP17152	0.662748
CFS-BS-P-wcmcIP17101	CFS-BS-P-IP17152	0.676361
CFS-BS-P-wcmcIP17115	CFS-BS-P-IP17152	0.901436
CFS-BS-P-wcmcIP17168	CFS-BS-P-IP17152	0.86421
CFS-BS-P-wcmcIP17007	CFS-BS-P-IP17152	0.836373
CFS-BS-P-wcmcIP17019	CFS-BS-P-IP17152	0.710005
CFS-BS-P-wcmcIP17104	CFS-BS-P-IP17152	0.775015
CFS-BS-P-wcmcIP17129	CFS-BS-P-IP17152	0.866084
CFS-BS-P-wcmcIP17151	CFS-BS-P-IP17152	0.832799
CFS-BS-P-wcmcIP17192	CFS-BS-P-IP17152	0.983261
CFS-BS-P-SMART089-2-WK14	CFS-BS-P-IP17152	0.872826
CFS-BS-P-SMART265WK0	CFS-BS-P-IP17152	0.933717
CFS-BS-P-SMART295-2-WK14	CFS-BS-P-IP17152	0.821667
CFS-BS-P-SMART295WK0	CFS-BS-P-IP17152	0.821828
CFS-BS-P-SMART312WK0	CFS-BS-P-IP17152	0.813407
CFS-BS-P-SMART323-2-WK14	CFS-BS-P-IP17152	0.786577
CFS-BS-P-241WK0	CFS-BS-P-IP17152	0.899461
CFS-BS-P-263WK0	CFS-BS-P-IP17152	0.851621
CFS-BS-P-266WK0	CFS-BS-P-IP17152	0.839185
CFS-BS-P-306WK0	CFS-BS-P-IP17152	0.82134
CFS-BS-P-321WK0	CFS-BS-P-IP17152	0.914809
CFS-BS-P-323WK0	CFS-BS-P-IP17152	0.880886
CFS-BS-P-336WK0	CFS-BS-P-IP17152	0.700236
CFS-BS-P-206WK0	CFS-BS-P-IP17152	0.81743
CFS-BS-P-231-2	CFS-BS-P-IP17152	0.686439
CFS-BS-P-234WK0	CFS-BS-P-IP17152	0.705488
CFS-BS-P-268WK0	CFS-BS-P-IP17152	0.873566
CFS-BS-P-328WK0	CFS-BS-P-IP17152	0.770071
CFS-BS-P-282WK0	CFS-BS-P-IP17152	0.751047
CFS-BS-P-313WK0	CFS-BS-P-IP17152	0.854987
CFS-BS-P-318WK0	CFS-BS-P-IP17152	0.755227
CFS-BS-P-319WK0	CFS-BS-P-IP17152	1
CFS-BS-P-CSC032	CFS-BS-P-IP17152	0.751347
CFS-BS-P-CSC033	CFS-BS-P-IP17152	0.945193
CFS-BS-P-034	CFS-BS-P-IP17152	0.816106
CFS-BS-P-csc-024w0	CFS-BS-P-IP17152	0.749924
CFS-BS-P-SMART155w0	CFS-BS-P-IP17152	0.767819
CFS-BS-P-SMART341w0	CFS-BS-P-IP17152	0.850288
CFS-BS-P-SMART089WK0	CFS-BS-P-IP17152	0.750117
[truncated: 35,637 more rows]

## Sheet: Fig_3a
cluster_id	species	cohort	group	primary_infection	MPM	filt
CFS-BS-U-gemus0365	562	Urine-UTI	UTI	562	5.57722	Filtered
CFS-BS-U-gemus0365	573	Urine-UTI	UTI	562	42.9513	Filtered
CFS-BS-U-gemus0365	1351	Urine-UTI	UTI	562	214.452	Filtered
CFS-BS-U-gemus0365	1352	Urine-UTI	UTI	562	1.49587	Filtered
CFS-BS-U-gemus0384	287	Urine-UTI	UTI	562	0.595719	Filtered
CFS-BS-U-gemus0384	562	Urine-UTI	UTI	562	906.352	Filtered
CFS-BS-U-gemus0384	573	Urine-UTI	UTI	562	0.698395	Filtered
CFS-BS-U-gemus0512	562	Urine-UTI	No UTI	No growth	0.731431	Filtered
CFS-BS-U-gemus0512	1351	Urine-UTI	No UTI	No growth	0.36587	Filtered
CFS-BS-U-gemus0543	562	Urine-UTI	UTI	562	0.505811	Filtered
CFS-BS-U-gemus0597	562	Urine-UTI	UTI	562	110.012	Filtered
CFS-BS-U-gemus0597	573	Urine-UTI	UTI	562	0.0281438	Filtered
CFS-BS-U-gemus0597	1351	Urine-UTI	UTI	562	0.0774713	Filtered
CFS-BS-U-gemus0666	287	Urine-UTI	No UTI	No growth	0.180221	Filtered
CFS-BS-U-gemus0666	562	Urine-UTI	No UTI	No growth	0.0254653	Filtered
CFS-BS-U-gemus0740	287	Urine-UTI	UTI	573	0.451249	Filtered
CFS-BS-U-gemus0740	562	Urine-UTI	UTI	573	0.296842	Filtered
CFS-BS-U-gemus0740	573	Urine-UTI	UTI	573	48.2976	Filtered
CFS-BS-U-gemus0740	1351	Urine-UTI	UTI	573	0.207926	Filtered
CFS-BS-U-gemus0859	562	Urine-UTI	UTI	562	14.716	Filtered
CFS-BS-U-gemus0859	573	Urine-UTI	UTI	562	0.176051	Filtered
CFS-BS-U-gemus0859	1351	Urine-UTI	UTI	562	0.449235	Filtered
CFS-BS-U-gemus0859	1352	Urine-UTI	UTI	562	0.040545	Filtered
CFS-BS-U-gemus0877	562	Urine-UTI	No UTI	No growth	0.0437626	Filtered
CFS-BS-U-gemus0877	1351	Urine-UTI	No UTI	No growth	0.0343132	Filtered
CFS-BS-U-gemus1052	287	Urine-UTI	UTI	287	16.3146	Filtered
CFS-BS-U-gemus1052	573	Urine-UTI	UTI	287	0.0157289	Filtered
CFS-BS-U-gemus1088	562	Urine-UTI	UTI	1351	0.0233672	Filtered
CFS-BS-U-gemus1088	573	Urine-UTI	UTI	1351	0.354322	Filtered
CFS-BS-U-gemus1088	1351	Urine-UTI	UTI	1351	1.40743	Filtered
CFS-BS-U-gemus1088	1352	Urine-UTI	UTI	1351	0.0978376	Filtered
CFS-BS-U-gemus1125	562	Urine-UTI	UTI	562	1631.31	Filtered
CFS-BS-U-gemus1125	573	Urine-UTI	UTI	562	0.703947	Filtered
CFS-BS-U-gemus1125	1351	Urine-UTI	UTI	562	0.0162982	Filtered
CFS-BS-U-gemus1125	1352	Urine-UTI	UTI	562	0.0165865	Filtered
CFS-BS-U-gemus1181	573	Urine-UTI	No UTI	No growth	0.0244222	Filtered
CFS-BS-U-gemus1184	1351	Urine-UTI	No UTI	No growth	0.492192	Filtered
CFS-BS-U-gemus1184	1352	Urine-UTI	No UTI	No growth	0.0346318	Filtered
CFS-BS-U-gemus1187	562	Urine-UTI	No UTI	No growth	5.16946	Filtered
CFS-BS-U-gemus1187	573	Urine-UTI	No UTI	No growth	0.018129	Filtered
CFS-BS-U-gemus1187	1351	Urine-UTI	No UTI	No growth	0.0439767	Filtered
CFS-BS-U-gemus1195	287	Urine-UTI	UTI	562	0.141662	Filtered
CFS-BS-U-gemus1195	562	Urine-UTI	UTI	562	10109.4	Filtered
CFS-BS-U-gemus1195	573	Urine-UTI	UTI	562	1.82656	Filtered
CFS-BS-U-gemus1752	562	Urine-UTI	UTI	1351	0.166475	Filtered
CFS-BS-U-gemus1752	1351	Urine-UTI	UTI	1351	0.607732	Filtered
CFS-BS-U-gemus1752	1352	Urine-UTI	UTI	1351	1.43611	Filtered
CFS-BS-U-gemus1954	1351	Urine-UTI	UTI	1351	20.7907	Filtered
CFS-BS-U-gemus1954	1352	Urine-UTI	UTI	1351	0.34202	Filtered
CFS-BS-U-gemus1970	562	Urine-UTI	UTI	562	9.74338	Filtered
CFS-BS-U-gemus1970	1351	Urine-UTI	UTI	562	0.0630701	Filtered
CFS-BS-U-gemus2460	562	Urine-UTI	UTI	562	6.0114	Filtered
CFS-BS-U-gemus2460	573	Urine-UTI	UTI	562	0.0749526	Filtered
CFS-BS-U-gemus2709	287	Urine-UTI	UTI	562	0.0156119	Filtered
CFS-BS-U-gemus2709	562	Urine-UTI	UTI	562	2139.35	Filtered
CFS-BS-U-gemus2709	573	Urine-UTI	UTI	562	2.55735	Filtered
CFS-BS-U-gemus2709	1351	Urine-UTI	UTI	562	0.85188	Filtered
CFS-BS-U-gemus2913	562	Urine-UTI	UTI	1352	0.0340411	Filtered
CFS-BS-U-gemus2913	573	Urine-UTI	UTI	1352	0.0261802	Filtered
CFS-BS-U-gemus2913	1351	Urine-UTI	UTI	1352	0.0442801	Filtered
CFS-BS-U-gemus2913	1352	Urine-UTI	UTI	1352	0.105698	Filtered
CFS-BS-U-gemus843	562	Urine-UTI	No UTI	No growth	0.0231576	Filtered
CFS-BS-U-gemus843	1351	Urine-UTI	No UTI	No growth	0.0235708	Filtered
CFS-BS-U-gemus0324	287	Urine-UTI	No UTI	No growth	8.25044	Unfiltered
CFS-BS-U-gemus0324	573	Urine-UTI	No UTI	No growth	1.44691	Unfiltered
CFS-BS-U-gemus0324	1351	Urine-UTI	No UTI	No growth	0.475806	Unfiltered
CFS-BS-U-gemus0324	1352	Urine-UTI	No UTI	No growth	1.55853	Unfiltered
CFS-BS-U-gemus0365	287	Urine-UTI	UTI	562	6.48504	Unfiltered
CFS-BS-U-gemus0365	562	Urine-UTI	UTI	562	6.61067	Unfiltered
CFS-BS-U-gemus0365	573	Urine-UTI	UTI	562	44.2139	Unfiltered
CFS-BS-U-gemus0365	1351	Urine-UTI	UTI	562	245.382	Unfiltered
CFS-BS-U-gemus0365	1352	Urine-UTI	UTI	562	3.19047	Unfiltered
CFS-BS-U-gemus0384	287	Urine-UTI	UTI	562	103.487	Unfiltered
CFS-BS-U-gemus0384	562	Urine-UTI	UTI	562	954.83	Unfiltered
CFS-BS-U-gemus0384	573	Urine-UTI	UTI	562	5.95776	Unfiltered
CFS-BS-U-gemus0384	1351	Urine-UTI	UTI	562	1.55486	Unfiltered
CFS-BS-U-gemus0384	1352	Urine-UTI	UTI	562	15.2533	Unfiltered
CFS-BS-U-gemus0512	287	Urine-UTI	No UTI	No growth	74.7004	Unfiltered
CFS-BS-U-gemus0512	562	Urine-UTI	No UTI	No growth	3.14509	Unfiltered
CFS-BS-U-gemus0512	573	Urine-UTI	No UTI	No growth	10.7745	Unfiltered
CFS-BS-U-gemus0512	1351	Urine-UTI	No UTI	No growth	2.97439	Unfiltered
CFS-BS-U-gemus0512	1352	Urine-UTI	No UTI	No growth	22.9202	Unfiltered
CFS-BS-U-gemus0543	287	Urine-UTI	UTI	562	86.1695	Unfiltered
CFS-BS-U-gemus0543	562	Urine-UTI	UTI	562	4.12383	Unfiltered
CFS-BS-U-gemus0543	573	Urine-UTI	UTI	562	4.23853	Unfiltered
CFS-BS-U-gemus0543	1352	Urine-UTI	UTI	562	17.9764	Unfiltered
CFS-BS-U-gemus0597	287	Urine-UTI	UTI	562	1.45218	Unfiltered
CFS-BS-U-gemus0597	562	Urine-UTI	UTI	562	120.538	Unfiltered
CFS-BS-U-gemus0597	573	Urine-UTI	UTI	562	0.0974785	Unfiltered
CFS-BS-U-gemus0597	1351	Urine-UTI	UTI	562	0.163193	Unfiltered
CFS-BS-U-gemus0597	1352	Urine-UTI	UTI	562	0.450338	Unfiltered
CFS-BS-U-gemus0666	287	Urine-UTI	No UTI	No growth	3.70055	Unfiltered
CFS-BS-U-gemus0666	562	Urine-UTI	No UTI	No growth	0.211032	Unfiltered
CFS-BS-U-gemus0666	573	Urine-UTI	No UTI	No growth	0.126667	Unfiltered
CFS-BS-U-gemus0666	1351	Urine-UTI	No UTI	No growth	0.181001	Unfiltered
CFS-BS-U-gemus0666	1352	Urine-UTI	No UTI	No growth	0.636176	Unfiltered
CFS-BS-U-gemus0740	287	Urine-UTI	UTI	573	2.41275	Unfiltered
CFS-BS-U-gemus0740	562	Urine-UTI	UTI	573	0.39558	Unfiltered
CFS-BS-U-gemus0740	573	Urine-UTI	UTI	573	49.7514	Unfiltered
CFS-BS-U-gemus0740	1351	Urine-UTI	UTI	573	0.215349	Unfiltered
CFS-BS-U-gemus0740	1352	Urine-UTI	UTI	573	0.526828	Unfiltered
CFS-BS-U-gemus0859	287	Urine-UTI	UTI	562	1.95328	Unfiltered
CFS-BS-U-gemus0859	562	Urine-UTI	UTI	562	18.5373	Unfiltered
CFS-BS-U-gemus0859	573	Urine-UTI	UTI	562	1.44631	Unfiltered
CFS-BS-U-gemus0859	1351	Urine-UTI	UTI	562	0.631085	Unfiltered
CFS-BS-U-gemus0859	1352	Urine-UTI	UTI	562	0.610054	Unfiltered
CFS-BS-U-gemus0877	287	Urine-UTI	No UTI	No growth	1.25536	Unfiltered
CFS-BS-U-gemus0877	562	Urine-UTI	No UTI	No growth	1.34099	Unfiltered
CFS-BS-U-gemus0877	573	Urine-UTI	No UTI	No growth	0.614366	Unfiltered
CFS-BS-U-gemus0877	1351	Urine-UTI	No UTI	No growth	0.103072	Unfiltered
CFS-BS-U-gemus0877	1352	Urine-UTI	No UTI	No growth	0.366943	Unfiltered
CFS-BS-U-gemus1052	287	Urine-UTI	UTI	287	20.2249	Unfiltered
CFS-BS-U-gemus1052	562	Urine-UTI	UTI	287	4.14731	Unfiltered
CFS-BS-U-gemus1052	573	Urine-UTI	UTI	287	1.59699	Unfiltered
CFS-BS-U-gemus1052	1351	Urine-UTI	UTI	287	0.406798	Unfiltered
CFS-BS-U-gemus1052	1352	Urine-UTI	UTI	287	1.53265	Unfiltered
CFS-BS-U-gemus1088	287	Urine-UTI	UTI	1351	0.908642	Unfiltered
CFS-BS-U-gemus1088	562	Urine-UTI	UTI	1351	1.29295	Unfiltered
CFS-BS-U-gemus1088	573	Urine-UTI	UTI	1351	1.16033	Unfiltered
CFS-BS-U-gemus1088	1351	Urine-UTI	UTI	1351	10.8814	Unfiltered
CFS-BS-U-gemus1088	1352	Urine-UTI	UTI	1351	0.376049	Unfiltered
CFS-BS-U-gemus1125	287	Urine-UTI	UTI	562	0.497794	Unfiltered
CFS-BS-U-gemus1125	562	Urine-UTI	UTI	562	1810.32	Unfiltered
CFS-BS-U-gemus1125	573	Urine-UTI	UTI	562	0.703323	Unfiltered
CFS-BS-U-gemus1125	1351	Urine-UTI	UTI	562	0.0379353	Unfiltered
CFS-BS-U-gemus1125	1352	Urine-UTI	UTI	562	0.16478	Unfiltered
CFS-BS-U-gemus1181	287	Urine-UTI	No UTI	No growth	1.63961	Unfiltered
CFS-BS-U-gemus1181	562	Urine-UTI	No UTI	No growth	0.0917346	Unfiltered
CFS-BS-U-gemus1181	573	Urine-UTI	No UTI	No growth	0.168207	Unfiltered
CFS-BS-U-gemus1181	1351	Urine-UTI	No UTI	No growth	0.15537	Unfiltered
CFS-BS-U-gemus1181	1352	Urine-UTI	No UTI	No growth	0.394846	Unfiltered
CFS-BS-U-gemus1184	287	Urine-UTI	No UTI	No growth	0.157089	Unfiltered
CFS-BS-U-gemus1184	1351	Urine-UTI	No UTI	No growth	0.666071	Unfiltered
CFS-BS-U-gemus1184	1352	Urine-UTI	No UTI	No growth	0.0637464	Unfiltered
CFS-BS-U-gemus1187	287	Urine-UTI	No UTI	No growth	0.996505	Unfiltered
CFS-BS-U-gemus1187	562	Urine-UTI	No UTI	No growth	5.26894	Unfiltered
CFS-BS-U-gemus1187	573	Urine-UTI	No UTI	No growth	0.0371828	Unfiltered
CFS-BS-U-gemus1187	1351	Urine-UTI	No UTI	No growth	0.0624095	Unfiltered
CFS-BS-U-gemus1187	1352	Urine-UTI	No UTI	No growth	0.309932	Unfiltered
CFS-BS-U-gemus1195	287	Urine-UTI	UTI	562	0.630405	Unfiltered
CFS-BS-U-gemus1195	562	Urine-UTI	UTI	562	10189.6	Unfiltered
CFS-BS-U-gemus1195	573	Urine-UTI	UTI	562	2.34659	Unfiltered
CFS-BS-U-gemus1195	1351	Urine-UTI	UTI	562	0.0177752	Unfiltered
CFS-BS-U-gemus1195	1352	Urine-UTI	UTI	562	0.160134	Unfiltered
CFS-BS-U-gemus1752	287	Urine-UTI	UTI	1351	0.35761	Unfiltered
CFS-BS-U-gemus1752	562	Urine-UTI	UTI	1351	0.609405	Unfiltered
CFS-BS-U-gemus1752	573	Urine-UTI	UTI	1351	0.0947583	Unfiltered
CFS-BS-U-gemus1752	1351	Urine-UTI	UTI	1351	7.25052	Unfiltered
CFS-BS-U-gemus1752	1352	Urine-UTI	UTI	1351	6.18325	Unfiltered
CFS-BS-U-gemus1954	287	Urine-UTI	UTI	1351	0.583365	Unfiltered
CFS-BS-U-gemus1954	562	Urine-UTI	UTI	1351	0.627663	Unfiltered
CFS-BS-U-gemus1954	573	Urine-UTI	UTI	1351	0.102353	Unfiltered
CFS-BS-U-gemus1954	1351	Urine-UTI	UTI	1351	63.6471	Unfiltered
CFS-BS-U-gemus1954	1352	Urine-UTI	UTI	1351	0.553053	Unfiltered
CFS-BS-U-gemus1970	287	Urine-UTI	UTI	562	0.168966	Unfiltered
CFS-BS-U-gemus1970	562	Urine-UTI	UTI	562	10.6452	Unfiltered
CFS-BS-U-gemus1970	573	Urine-UTI	UTI	562	0.048953	Unfiltered
CFS-BS-U-gemus1970	1351	Urine-UTI	UTI	562	0.118112	Unfiltered
CFS-BS-U-gemus1970	1352	Urine-UTI	UTI	562	0.173269	Unfiltered
CFS-BS-U-gemus2460	287	Urine-UTI	UTI	562	2.65286	Unfiltered
CFS-BS-U-gemus2460	562	Urine-UTI	UTI	562	6.45461	Unfiltered
CFS-BS-U-gemus2460	573	Urine-UTI	UTI	562	0.409988	Unfiltered
CFS-BS-U-gemus2460	1351	Urine-UTI	UTI	562	0.188131	Unfiltered
CFS-BS-U-gemus2460	1352	Urine-UTI	UTI	562	0.677786	Unfiltered
CFS-BS-U-gemus2709	287	Urine-UTI	UTI	562	0.0715018	Unfiltered
CFS-BS-U-gemus2709	562	Urine-UTI	UTI	562	2142.31	Unfiltered
CFS-BS-U-gemus2709	573	Urine-UTI	UTI	562	2.63322	Unfiltered
CFS-BS-U-gemus2709	1351	Urine-UTI	UTI	562	0.85335	Unfiltered
CFS-BS-U-gemus2709	1352	Urine-UTI	UTI	562	0.0232251	Unfiltered
CFS-BS-U-gemus2913	287	Urine-UTI	UTI	1352	2.97345	Unfiltered
CFS-BS-U-gemus2913	562	Urine-UTI	UTI	1352	0.133056	Unfiltered
CFS-BS-U-gemus2913	573	Urine-UTI	UTI	1352	0.435385	Unfiltered
CFS-BS-U-gemus2913	1351	Urine-UTI	UTI	1352	0.156441	Unfiltered
CFS-BS-U-gemus2913	1352	Urine-UTI	UTI	1352	0.720021	Unfiltered
CFS-BS-U-gemus838	287	Urine-UTI	No UTI	No growth	0.114727	Unfiltered
CFS-BS-U-gemus838	562	Urine-UTI	No UTI	No growth	0.268216	Unfiltered
CFS-BS-U-gemus838	1352	Urine-UTI	No UTI	No growth	0.0422956	Unfiltered
CFS-BS-U-gemus840	287	Urine-UTI	No UTI	No growth	0.338578	Unfiltered
CFS-BS-U-gemus840	562	Urine-UTI	No UTI	No growth	0.170446	Unfiltered
CFS-BS-U-gemus840	573	Urine-UTI	No UTI	No growth	0.0441966	Unfiltered
CFS-BS-U-gemus840	1351	Urine-UTI	No UTI	No growth	0.0639768	Unfiltered
CFS-BS-U-gemus840	1352	Urine-UTI	No UTI	No growth	0.0704649	Unfiltered
CFS-BS-U-gemus843	287	Urine-UTI	No UTI	No growth	1.05279	Unfiltered
CFS-BS-U-gemus843	562	Urine-UTI	No UTI	No growth	0.954249	Unfiltered
CFS-BS-U-gemus843	573	Urine-UTI	No UTI	No growth	0.243915	Unfiltered
CFS-BS-U-gemus843	1351	Urine-UTI	No UTI	No growth	0.0889367	Unfiltered
CFS-BS-U-gemus843	1352	Urine-UTI	No UTI	No growth	0.637317	Unfiltered

## Sheet: Fig_3b
filt	group	cluster_id	MPM
Filtered	No UTI	CFS-BS-U-gemus0324	8.81104
Filtered	No UTI	CFS-BS-U-gemus0512	53.4175
Filtered	No UTI	CFS-BS-U-gemus0666	5.87645
Filtered	No UTI	CFS-BS-U-gemus0877	1.94426
Filtered	No UTI	CFS-BS-U-gemus1181	10.9147
Filtered	No UTI	CFS-BS-U-gemus1184	1.01783
Filtered	No UTI	CFS-BS-U-gemus1187	29.1124
Filtered	No UTI	CFS-BS-U-gemus838	0.118193
Filtered	No UTI	CFS-BS-U-gemus840	0.037249
Filtered	No UTI	CFS-BS-U-gemus843	7.87987
Filtered	UTI	CFS-BS-U-gemus0365	5547.15
Filtered	UTI	CFS-BS-U-gemus0384	1043.67
Filtered	UTI	CFS-BS-U-gemus0543	47.1611
Filtered	UTI	CFS-BS-U-gemus0597	120.876
Filtered	UTI	CFS-BS-U-gemus0740	62.4552
Filtered	UTI	CFS-BS-U-gemus0859	397.23
Filtered	UTI	CFS-BS-U-gemus1052	30.6423
Filtered	UTI	CFS-BS-U-gemus1088	4.79351
Filtered	UTI	CFS-BS-U-gemus1125	1787.59
Filtered	UTI	CFS-BS-U-gemus1195	11328.8
Filtered	UTI	CFS-BS-U-gemus1752	23.0186
Filtered	UTI	CFS-BS-U-gemus1954	79.0686
Filtered	UTI	CFS-BS-U-gemus1970	20.2615
Filtered	UTI	CFS-BS-U-gemus2460	14.3696
Filtered	UTI	CFS-BS-U-gemus2709	2689.29
Filtered	UTI	CFS-BS-U-gemus2913	7.76361
Unfiltered	No UTI	CFS-BS-U-gemus0324	5016.03
Unfiltered	No UTI	CFS-BS-U-gemus0512	53184.1
Unfiltered	No UTI	CFS-BS-U-gemus0666	2052.52
Unfiltered	No UTI	CFS-BS-U-gemus0877	1030.83
Unfiltered	No UTI	CFS-BS-U-gemus1181	700.219
Unfiltered	No UTI	CFS-BS-U-gemus1184	132.577
Unfiltered	No UTI	CFS-BS-U-gemus1187	575.142
Unfiltered	No UTI	CFS-BS-U-gemus838	73.01
Unfiltered	No UTI	CFS-BS-U-gemus840	105.078
Unfiltered	No UTI	CFS-BS-U-gemus843	564.565
Unfiltered	UTI	CFS-BS-U-gemus0365	8283.49
Unfiltered	UTI	CFS-BS-U-gemus0384	64598.8
Unfiltered	UTI	CFS-BS-U-gemus0543	67990.4
Unfiltered	UTI	CFS-BS-U-gemus0597	978.684
Unfiltered	UTI	CFS-BS-U-gemus0740	921.747
Unfiltered	UTI	CFS-BS-U-gemus0859	1828.11
Unfiltered	UTI	CFS-BS-U-gemus1052	2481.49
Unfiltered	UTI	CFS-BS-U-gemus1088	774.25
Unfiltered	UTI	CFS-BS-U-gemus1125	2278.02
Unfiltered	UTI	CFS-BS-U-gemus1195	11755.6
Unfiltered	UTI	CFS-BS-U-gemus1752	244.934
Unfiltered	UTI	CFS-BS-U-gemus1954	413.779
Unfiltered	UTI	CFS-BS-U-gemus1970	183.832
Unfiltered	UTI	CFS-BS-U-gemus2460	1436.92
Unfiltered	UTI	CFS-BS-U-gemus2709	2798.42
Unfiltered	UTI	CFS-BS-U-gemus2913	1256.52

## Sheet: Fig_3c
filt	cluster_id1	cluster_id2	stent	patient_id	rltnship	MPM
Filtered	CFS-BS-U-metus0196	CFS-BS-U-metus0217	Pre	MET-044	Inter-Patient	0.325533
Filtered	CFS-BS-U-metus0196	CFS-BS-U-metus0222	Post	MET-038	Intra-Patient	0.443963
Filtered	CFS-BS-U-metus0196	CFS-BS-U-metus0223	Pre	MET-040	Inter-Patient	0.157466
Filtered	CFS-BS-U-metus0196	CFS-BS-U-metus0224	Pre	MET-045	Inter-Patient	0.302508
Filtered	CFS-BS-U-metus0196	CFS-BS-U-metus0249	Post	MET-040	Inter-Patient	0.315959
Filtered	CFS-BS-U-metus0196	CFS-BS-U-metus0252	Post	MET-045	Inter-Patient	0.465059
Filtered	CFS-BS-U-metus0196	CFS-BS-U-metus0258	Post	MET-044	Inter-Patient	0.312392
Filtered	CFS-BS-U-metus0196	CFS-BS-U-metus195	Pre	MET-031	Inter-Patient	0.168744
Filtered	CFS-BS-U-metus0196	CFS-BS-U-metus209	Post	MET-031	Inter-Patient	0.246518
Filtered	CFS-BS-U-metus0217	CFS-BS-U-metus0222	Post	MET-038	Inter-Patient	0.364893
Filtered	CFS-BS-U-metus0217	CFS-BS-U-metus0223	Pre	MET-040	Inter-Patient	0.300506
Filtered	CFS-BS-U-metus0217	CFS-BS-U-metus0224	Pre	MET-045	Inter-Patient	0.391419
Filtered	CFS-BS-U-metus0217	CFS-BS-U-metus0249	Post	MET-040	Inter-Patient	0.413157
Filtered	CFS-BS-U-metus0217	CFS-BS-U-metus0252	Post	MET-045	Inter-Patient	0.368358
Filtered	CFS-BS-U-metus0217	CFS-BS-U-metus0258	Post	MET-044	Intra-Patient	0.472695
Filtered	CFS-BS-U-metus0217	CFS-BS-U-metus195	Pre	MET-031	Inter-Patient	0.296538
Filtered	CFS-BS-U-metus0217	CFS-BS-U-metus209	Post	MET-031	Inter-Patient	0.301137
Filtered	CFS-BS-U-metus0222	CFS-BS-U-metus0223	Pre	MET-040	Inter-Patient	0.184302
Filtered	CFS-BS-U-metus0222	CFS-BS-U-metus0224	Pre	MET-045	Inter-Patient	0.318534
Filtered	CFS-BS-U-metus0222	CFS-BS-U-metus0249	Post	MET-040	Inter-Patient	0.35426
Filtered	CFS-BS-U-metus0222	CFS-BS-U-metus0252	Post	MET-045	Inter-Patient	0.456619
Filtered	CFS-BS-U-metus0222	CFS-BS-U-metus0258	Post	MET-044	Inter-Patient	0.342239
Filtered	CFS-BS-U-metus0222	CFS-BS-U-metus195	Pre	MET-031	Inter-Patient	0.202106
Filtered	CFS-BS-U-metus0222	CFS-BS-U-metus209	Post	MET-031	Inter-Patient	0.248848
Filtered	CFS-BS-U-metus0223	CFS-BS-U-metus0224	Pre	MET-045	Inter-Patient	0.24868
Filtered	CFS-BS-U-metus0223	CFS-BS-U-metus0249	Post	MET-040	Intra-Patient	0.343702
Filtered	CFS-BS-U-metus0223	CFS-BS-U-metus0252	Post	MET-045	Inter-Patient	0.165066
Filtered	CFS-BS-U-metus0223	CFS-BS-U-metus0258	Post	MET-044	Inter-Patient	0.37973
Filtered	CFS-BS-U-metus0223	CFS-BS-U-metus195	Pre	MET-031	Inter-Patient	0.425478
Filtered	CFS-BS-U-metus0223	CFS-BS-U-metus209	Post	MET-031	Inter-Patient	0.32126
Filtered	CFS-BS-U-metus0224	CFS-BS-U-metus0249	Post	MET-040	Inter-Patient	0.374653
Filtered	CFS-BS-U-metus0224	CFS-BS-U-metus0252	Post	MET-045	Intra-Patient	0.357835
Filtered	CFS-BS-U-metus0224	CFS-BS-U-metus0258	Post	MET-044	Inter-Patient	0.386795
Filtered	CFS-BS-U-metus0224	CFS-BS-U-metus195	Pre	MET-031	Inter-Patient	0.283365
Filtered	CFS-BS-U-metus0224	CFS-BS-U-metus209	Post	MET-031	Inter-Patient	0.258833
Filtered	CFS-BS-U-metus0249	CFS-BS-U-metus0252	Post	MET-045	Inter-Patient	0.328149
Filtered	CFS-BS-U-metus0249	CFS-BS-U-metus0258	Post	MET-044	Inter-Patient	0.497446
Filtered	CFS-BS-U-metus0249	CFS-BS-U-metus195	Pre	MET-031	Inter-Patient	0.328009
Filtered	CFS-BS-U-metus0249	CFS-BS-U-metus209	Post	MET-031	Inter-Patient	0.371147
Filtered	CFS-BS-U-metus0252	CFS-BS-U-metus0258	Post	MET-044	Inter-Patient	0.353774
Filtered	CFS-BS-U-metus0252	CFS-BS-U-metus195	Pre	MET-031	Inter-Patient	0.170145
Filtered	CFS-BS-U-metus0252	CFS-BS-U-metus209	Post	MET-031	Inter-Patient	0.203362
Filtered	CFS-BS-U-metus0258	CFS-BS-U-metus195	Pre	MET-031	Inter-Patient	0.402145
Filtered	CFS-BS-U-metus0258	CFS-BS-U-metus209	Post	MET-031	Inter-Patient	0.457581
Filtered	CFS-BS-U-metus195	CFS-BS-U-metus209	Post	MET-031	Intra-Patient	0.421773

[truncated: 6 more sheets: Fig_4a, Fig_4b, Fig_4c, Fig_4d, Fig_4e, Fig_4g]
